# Supplementary material for: Long non-coding RNA MALAT1 protects preterm infants with bronchopulmonary dysplasia by inhibiting cell apoptosis
Source: BMC Pulm Med. 2017 Dec 13;17:199. doi: 10.1186/s12890-017-0524-1 (PMC5729463; doi:10.1186/s12890-017-0524-1)
Supplement: Supplementary file 1 — List of differentially expressed genes in GSE25286 (XLSX 157 kb) [file 12890_2017_524_MOESM1_ESM.xlsx]

## Sheet: Sheet1
Transcript Cluster ID	Transcript ID(Array Design)	BPD Bi-weight Avg Signal (log2)	Normal Bi-weight Avg Signal (log2)	Fold Change (linear) (1 vs. 2)	ANOVA p-value (1 vs. 2)	FDR p-value (1 vs. 2)	Gene Symbol	Description	TC Comment
1424159_at	Mm.33881.1	8.94	6.86	4.22	7.63e-10	2.9e-05	Fam134c	family with sequence similarity 134, member C
1452676_a_at	Mm.41935.2	8.99	7.98	2.01	2.03e-09	2.9e-05	Pnpt1	polyribonucleotide nucleotidyltransferase 1
1422686_s_at	Mm.6925.1	9.93	8.76	2.25	4.08e-09	3.3e-05	Exoc4	exocyst complex component 4
1449563_at	Mm.4911.1	5.89	7.5	-3.07	9.48e-09	4.7e-05	Cntn1	contactin 1
1415929_at	Mm.28357.1	10.75	11.92	-2.26	2.43e-08	7.3e-05	Map1lc3b	microtubule-associated protein 1 light chain 3 beta
1438166_x_at	Mm.14442.3	7.94	6.71	2.34	4.26e-08	8.1e-05	Ndufs4	NADH dehydrogenase (ubiquinone) Fe-S protein 4
1430521_s_at	Mm.157675.1	7.37	8.63	-2.4	4.62e-08	8.1e-05	Cpne8	copine VIII
1419568_at	Mm.196581.1	9.03	7.71	2.5	5.69e-08	8.1e-05	Mapk1	mitogen-activated protein kinase 1
1416146_at	Mm.1032.1	10.96	9.69	2.4	6.65e-08	8.6e-05	Hspa4	heat shock protein 4
1435173_at	Mm.37720.1	9.66	8.58	2.12	8.4e-08	9.5e-05	Ate1	arginyltransferase 1
1417140_a_at	Mm.985.1	9.55	8.51	2.06	9.53e-08	9.5e-05	Ptpn2	protein tyrosine phosphatase, non-receptor type 2
1422685_at	Mm.6925.1	10.6	8.71	3.73	9.79e-08	9.5e-05	Exoc4	exocyst complex component 4
1416422_a_at	Mm.10508.1	9.25	7.97	2.43	9.88e-08	9.5e-05	Ssb	Sjogren syndrome antigen B
1424367_a_at	Mm.228.1	7.84	6.47	2.57	1.02e-07	9.5e-05	Homer2	homer homolog 2 (Drosophila)
1451782_a_at	Mm.29744.3	8.81	10.34	-2.9	1.14e-07	9.8e-05	Slc29a1	solute carrier family 29 (nucleoside transporters), member 1
1440085_at	Mm.189270.1	8.04	4.13	15.03	1.15e-07	9.8e-05	Eda2r	ectodysplasin A2 receptor
1427087_at	Mm.27985.1	9.43	8.16	2.41	1.25e-07	0.000102	Luc7l2	LUC7-like 2 (S. cerevisiae)
1456518_at	Mm.37671.1	6.47	8.49	-4.04	1.28e-07	0.000102	Zfp949	zinc finger protein 949
1436994_a_at	Mm.193539.5	11.05	9.55	2.83	1.33e-07	0.000102	Hist1h1c	histone cluster 1, H1c
1440816_x_at	Mm.181210.1	10.12	8.94	2.27	1.37e-07	0.000102	Ddx1	DEAD (Asp-Glu-Ala-Asp) box polypeptide 1
1452981_at	Mm.4911.2	5.82	7.42	-3.04	1.41e-07	0.000102	Cntn1	contactin 1
1434011_a_at	Mm.28103.2	11.32	10.08	2.37	1.45e-07	0.000102	Ints5	integrator complex subunit 5
1429681_a_at	Mm.142511.2	10.31	11.47	-2.23	1.5e-07	0.000102	Tecr	trans-2,3-enoyl-CoA reductase
1451968_at	Mm.2627.1	8.01	6.89	2.18	1.61e-07	0.000102	Xrcc5	X-ray repair complementing defective repair in Chinese hamster cells 5
1458491_at	Mm.101162.1	6.72	8.17	-2.73	1.61e-07	0.000102	Zfp949	zinc finger protein 949
1460369_at	Mm.102799.1	7.4	6.37	2.03	1.79e-07	0.000103	Zfp958	zinc finger protein 958
1420967_at	Mm.200907.1	8.85	7.76	2.13	1.79e-07	0.000103	Slc25a15	solute carrier family 25 (mitochondrial carrier ornithine transporter), member 15
1417625_s_at	Mm.6522.1	11.79	10.3	2.8	1.96e-07	0.000107	Ackr3	atypical chemokine receptor 3
1449351_s_at	Mm.40268.1	7.07	5.59	2.79	2.17e-07	0.000111	Pdgfc	platelet-derived growth factor, C polypeptide
1425620_at	Mm.200775.1	6	7.58	-2.99	2.38e-07	0.000115	Tgfbr3	transforming growth factor, beta receptor III
1434585_at	Mm.4595.2	9.36	8.22	2.22	2.73e-07	0.000119	Tulp4	tubby like protein 4
1438841_s_at	Mm.6577.3	7.58	5.39	4.56	2.76e-07	0.000119	Arg2	arginase type II
1417756_a_at	Mm.2183.1	8.93	10.26	-2.51	2.8e-07	0.000119	Lsp1	lymphocyte specific 1
1452061_s_at	Mm.30670.2	8.9	7.69	2.32	2.86e-07	0.000119	Strbp	spermatid perinuclear RNA binding protein
1424178_at	Mm.212927.1	5.49	6.71	-2.33	2.86e-07	0.000119	Tmem38a	transmembrane protein 38A
1423627_at	Mm.252.1	8.96	6.56	5.27	3.21e-07	0.000131	Nqo1	NAD(P)H dehydrogenase, quinone 1
1423368_at	Mm.30071.1	12.12	13.29	-2.24	3.28e-07	0.000133	Laptm4a	lysosomal-associated protein transmembrane 4A
1429555_at	Mm.29482.2	7.45	8.6	-2.22	3.38e-07	0.000135	Cldnd1	claudin domain containing 1
1418754_at	Mm.1425.1	5.67	7.91	-4.75	3.55e-07	0.000138	Adcy8	adenylate cyclase 8
1421217_a_at	Mm.18087.1	9.17	10.57	-2.62	3.61e-07	0.000138	Lgals9	lectin, galactose binding, soluble 9
1439933_at	Mm.86256.1	8.81	7.6	2.32	3.65e-07	0.000138
1424791_a_at	Mm.29236.2	9.72	11.09	-2.59	3.68e-07	0.000138	Bcam	basal cell adhesion molecule
1434997_at	Mm.200924.1	8.15	9.16	-2.01	3.78e-07	0.000138	Cdk19	cyclin-dependent kinase 19
1438610_a_at	Mm.3534.3	10.16	8.93	2.35	4.03e-07	0.000142	Cryz	crystallin, zeta
1450986_at	Mm.10303.1	9.27	7.97	2.46	4.3e-07	0.000147	Nop58	NOP58 ribonucleoprotein
1416123_at	Mm.3141.1	6.41	4.37	4.1	4.6e-07	0.000149	Ccnd2	cyclin D2
1418462_at	Mm.116711.1	9.56	8.45	2.17	4.82e-07	0.000151	Exosc9	exosome component 9
1424641_a_at	Mm.219648.1	9.94	8.57	2.58	5.06e-07	0.000154	Thoc1	THO complex 1
1448997_at	Mm.20443.1	4.52	5.78	-2.4	5.1e-07	0.000154	Cyth1	cytohesin 1
1439615_at	Mm.132992.1	8.16	6.95	2.3	5.26e-07	0.000158	Gan	giant axonal neuropathy
1417229_at	Mm.6221.1	6.3	7.94	-3.1	5.31e-07	0.000158	Capn1	calpain 1
1454206_a_at	Mm.19830.3	6.4	7.5	-2.14	5.53e-07	0.000164	Adam15	a disintegrin and metallopeptidase domain 15 (metargidin)
1421679_a_at	Mm.34446.1	11.12	8.86	4.79	5.89e-07	0.000168	Cdkn1a	cyclin-dependent kinase inhibitor 1A (P21)
1421102_a_at	Mm.168744.1	7.63	9.57	-3.84	5.98e-07	0.000168	Vamp3	vesicle-associated membrane protein 3
1452158_at	Mm.154511.1	9.82	8.76	2.09	6.15e-07	0.000172	Eprs	glutamyl-prolyl-tRNA synthetase
1457017_at	Mm.168010.1	6.66	5.36	2.46	6.26e-07	0.000172	Rmdn1	regulator of microtubule dynamics 1
1452011_a_at	Mm.12790.1	9.44	7.77	3.18	6.46e-07	0.000173	Uxs1	UDP-glucuronate decarboxylase 1
1417506_at	Mm.12239.1	9.34	8.1	2.37	6.73e-07	0.000174	Gmnn	geminin
1421232_at	Mm.3789.1	4.99	6.44	-2.73	6.77e-07	0.000174	Plxna1	plexin A1
1415900_a_at	Mm.4394.1	5.85	8.56	-6.54	6.77e-07	0.000174	Kit	kit oncogene
1425772_at	Mm.57110.1	10.06	8.78	2.44	6.81e-07	0.000174	Col4a4	collagen, type IV, alpha 4
1419123_a_at	Mm.40268.1	7.61	5.84	3.42	6.84e-07	0.000174	Pdgfc	platelet-derived growth factor, C polypeptide
1444952_a_at	Mm.29420.1	10.58	8.67	3.76	7.04e-07	0.000177	Nucks1	nuclear casein kinase and cyclin-dependent kinase substrate 1
1421860_at	Mm.38993.1	7.94	9.25	-2.48	7.15e-07	0.000179	Clstn1	calsyntenin 1
1431707_a_at	Mm.19065.3	7.11	8.57	-2.74	7.92e-07	0.000185	Cyth3	cytohesin 3
1424638_at	Mm.34446.2	11.92	9.4	5.75	8.09e-07	0.000187	Cdkn1a	cyclin-dependent kinase inhibitor 1A (P21)
1443869_at	Mm.178305.1	7.65	6.25	2.65	8.22e-07	0.000188	Pde12	phosphodiesterase 12
1448229_s_at	Mm.3141.1	8.86	6.83	4.06	8.24e-07	0.000188	Ccnd2	cyclin D2
1425208_at	Mm.180813.1	6.9	8.09	-2.29	8.74e-07	0.000195	Lbh	limb-bud and heart
1428806_at	Mm.66616.1	9.26	8.11	2.22	9.14e-07	0.000197	Csnk1g1	casein kinase 1, gamma 1
1460661_at	Mm.202380.1	5.73	7.87	-4.4	9.19e-07	0.000197	S1pr3	sphingosine-1-phosphate receptor 3
1453012_at	Mm.33404.1	7.16	5.62	2.91	9.49e-07	0.000197	Tsc22d2	TSC22 domain family, member 2
1434405_at	Mm.34087.1	9.4	8.1	2.47	9.64e-07	0.000197	Fnip1	folliculin interacting protein 1
1451649_a_at	Mm.38955.1	9.86	8.75	2.16	9.81e-07	0.000197	Wdr75	WD repeat domain 75
1436420_a_at	Mm.27546.5	9.72	8.24	2.8	9.87e-07	0.000197	Ipo4	importin 4
1437209_at	Mm.73618.1	8.16	7.15	2.02	1e-06	0.0002	Cep76	centrosomal protein 76
1449221_a_at	Mm.13705.1	10.07	8.64	2.7	1e-06	0.000204	Rrbp1	ribosome binding protein 1
1439484_at	Mm.139255.1	9.95	8.78	2.25	1e-06	0.000204	Pde7a	phosphodiesterase 7A
1439442_x_at	Mm.37486.3	7.12	5.59	2.88	1e-06	0.000204	Yars2	tyrosyl-tRNA synthetase 2 (mitochondrial)
1453928_a_at	Mm.10508.2	10.45	9.42	2.03	1e-06	0.000206	Ssb	Sjogren syndrome antigen B
1436684_a_at	Mm.34105.2	8.98	7.62	2.56	1e-06	0.000208	Riok2	RIO kinase 2 (yeast)
1449943_at	Mm.12834.1	4.84	6.36	-2.85	1e-06	0.000212	Lfng	LFNG O-fucosylpeptide 3-beta-N-acetylglucosaminyltransferase
1455035_s_at	Mm.29363.2	9.54	8.41	2.18	1e-06	0.000213	Nop56	NOP56 ribonucleoprotein
1417351_a_at	Mm.821.1	10.26	9.24	2.02	1e-06	0.000213	Snrpa1	small nuclear ribonucleoprotein polypeptide A'
1424668_a_at	Mm.34465.1	5.68	7.18	-2.83	1e-06	0.000214	Cux1	cut-like homeobox 1
1426764_at	Mm.675.1	9.91	11.27	-2.56	1e-06	0.000216	Oaz2	ornithine decarboxylase antizyme 2
1422017_s_at	Mm.220315.1	5.2	7.09	-3.72	1e-06	0.000217	4833439L19Rik	RIKEN cDNA 4833439L19 gene
1418681_at	Mm.33295.1	6.23	5.11	2.18	1e-06	0.000218	Alg13	asparagine-linked glycosylation 13
1420953_at	Mm.29052.1	9.18	10.4	-2.33	1e-06	0.00022	Add1	adducin 1 (alpha)
1440910_at	Mm.102438.1	8.11	6.68	2.69	1e-06	0.00022	C77370	expressed sequence C77370
1429432_at	Mm.30596.1	7.1	4.72	5.2	1e-06	0.00022	Prrc2c	proline-rich coiled-coil 2C
1456467_s_at	Mm.92812.1	8.76	7.27	2.79	1e-06	0.00022	Nlk	nemo like kinase
1425528_at	Mm.3869.2	8.94	7.83	2.16	1e-06	0.00022	Prrx1	paired related homeobox 1
1449353_at	Mm.35705.1	10.33	8.52	3.49	1e-06	0.000221	Zmat3	zinc finger matrin type 3
1452473_at	Mm.41984.1	6.96	5.67	2.45	1e-06	0.000222	Prr15	proline rich 15
1427539_a_at	Mm.38994.2	8.67	7.44	2.35	2e-06	0.000229	Zwint	ZW10 interactor
1439487_at	Mm.80584.1	8.09	7.08	2.01	2e-06	0.000229	Lig4	ligase IV, DNA, ATP-dependent
1456175_a_at	Mm.18729.2	11.23	10.03	2.29	2e-06	0.000229	Copb2	coatomer protein complex, subunit beta 2 (beta prime)
1434188_at	Mm.74636.1	8.67	7.03	3.11	2e-06	0.000229	Slc16a12	solute carrier family 16 (monocarboxylic acid transporters), member 12
1423586_at	Mm.4128.1	8.02	9.49	-2.78	2e-06	0.000233	Axl	AXL receptor tyrosine kinase
1417396_at	Mm.89918.1	6.1	7.53	-2.69	2e-06	0.000234	Podxl	podocalyxin-like
1433618_at	Mm.27954.1	9.16	8	2.24	2e-06	0.000234	C330006A16Rik	RIKEN cDNA C330006A16 gene
1456542_s_at	Mm.5904.2	9.41	8	2.66	2e-06	0.000245	Qrsl1	glutaminyl-tRNA synthase (glutamine-hydrolyzing)-like 1
1436238_at	Mm.41235.1	6.92	8.74	-3.53	2e-06	0.000246	Lgi3	leucine-rich repeat LGI family, member 3
1432262_at	Mm.89561.1	5.57	7.15	-2.98	2e-06	0.000248	Fam63a	family with sequence similarity 63, member A
1438178_x_at	Mm.21881.3	10.05	9.01	2.06	2e-06	0.000248	Atad3a	ATPase family, AAA domain containing 3A
1420567_at	Mm.108699.1	6.39	7.72	-2.52	2e-06	0.000248	Prkd3	protein kinase D3
1450183_a_at	Mm.200936.1	5.62	6.86	-2.36	2e-06	0.000254	Sh2b3	SH2B adaptor protein 3
1437565_a_at	Mm.90760.2	9.29	7.97	2.49	2e-06	0.000254	Gnl2	guanine nucleotide binding protein-like 2 (nucleolar)
1426027_a_at	Mm.165974.2	5.83	6.92	-2.13	2e-06	0.000254	Arhgap10	Rho GTPase activating protein 10
1422853_at	Mm.86595.1	6.43	7.91	-2.78	2e-06	0.000255	Shc1	src homology 2 domain-containing transforming protein C1
1452192_at	Mm.22496.1	10.07	8.96	2.16	2e-06	0.000255	Naf1	nuclear assembly factor 1 homolog (S. cerevisiae)
1439764_s_at	Mm.133227.1	8.35	6.77	2.99	2e-06	0.000255	Igf2bp2	insulin-like growth factor 2 mRNA binding protein 2
1437306_at	Mm.12522.1	6.36	5.08	2.43	2e-06	0.000255	Ccser1	coiled-coil serine rich 1
1423590_at	Mm.9495.1	10.77	12.03	-2.39	2e-06	0.000256	Napsa	napsin A aspartic peptidase
1424986_s_at	Mm.196475.1	8.7	7.69	2.01	2e-06	0.000257	Fbxw7	F-box and WD-40 domain protein 7
1420983_at	Mm.5062.1	5.42	6.61	-2.27	2e-06	0.000258	Pctp	phosphatidylcholine transfer protein
1431033_x_at	Mm.17221.1	8.11	7.01	2.15	2e-06	0.000258	Agl	amylo-1,6-glucosidase, 4-alpha-glucanotransferase
1450047_at	Mm.41264.1	8.24	6.43	3.5	2e-06	0.000259	Hs6st2	heparan sulfate 6-O-sulfotransferase 2
1448201_at	Mm.19155.1	9.07	7.24	3.54	2e-06	0.000261	Sfrp2	secreted frizzled-related protein 2
1422330_at	Mm.140772.1	4.33	6.78	-5.47	2e-06	0.000267	Glp1r	glucagon-like peptide 1 receptor
1416521_at	Mm.42829.1	8.59	10.89	-4.92	2e-06	0.000271	Sepw1	selenoprotein W, muscle 1
1423569_at	Mm.29975.1	7.07	6.06	2.01	2e-06	0.000274	Gatm	glycine amidinotransferase (L-arginine:glycine amidinotransferase)
1418209_a_at	Mm.20399.1	10.65	9.14	2.84	3e-06	0.000283	Pfn2	profilin 2
1435307_at	Mm.63289.1	6.38	3.85	5.77	3e-06	0.000288	Ankrd34b	ankyrin repeat domain 34B
1438659_x_at	Mm.20313.2	8.91	7.65	2.4	3e-06	0.000288	Chchd6	coiled-coil-helix-coiled-coil-helix domain containing 6
1438506_s_at	Mm.161501.5	8.88	7.63	2.38	3e-06	0.000289	Abi1	abl-interactor 1
1459793_s_at	Mm.205438.1	8.12	6.87	2.37	3e-06	0.000289	Lyrm5	LYR motif containing 5
1420998_at	Mm.155708.1	4.75	6.89	-4.43	3e-06	0.000291	Etv5	ets variant 5
1416691_at	Mm.22147.1	7.23	8.35	-2.18	3e-06	0.000291	Gtpbp2	GTP binding protein 2
1423585_at	Mm.534.1	8.77	7.56	2.31	3e-06	0.000291	Igfbp7	insulin-like growth factor binding protein 7
1453760_at	Mm.100190.1	6.16	7.82	-3.17	3e-06	0.000291	Mier1	mesoderm induction early response 1 homolog (Xenopus laevis
1420696_at	Mm.5071.1	8.45	10.1	-3.14	3e-06	0.000291	Sema3c	sema domain, immunoglobulin domain (Ig), short basic domain, secreted, (semaphorin) 3C
1426123_a_at	Mm.13705.8	9.66	8.32	2.53	3e-06	0.000292	Rrbp1	ribosome binding protein 1
1439897_at	Mm.122580.1	6.59	5.19	2.65	3e-06	0.000294	Nebl	nebulette
1422512_a_at	Mm.21474.1	6.43	7.67	-2.37	3e-06	0.000294	Ogfr	opioid growth factor receptor
1419416_a_at	Mm.1273.1	6.63	7.74	-2.15	3e-06	0.000294	Rarg	retinoic acid receptor, gamma
1441315_s_at	Mm.198170.1	8.16	6.06	4.29	3e-06	0.000298	Slc19a2	solute carrier family 19 (thiamine transporter), member 2
1423816_at	Mm.42949.1	10.2	11.21	-2.02	3e-06	0.000298	Cxx1a; Cxx1b	CAAX box 1A; CAAX box 1B
1427385_s_at	Mm.214752.1	7.21	8.59	-2.59	3e-06	0.000298	Actn1	actinin, alpha 1
1436987_at	Mm.41113.1	9.5	7.86	3.11	3e-06	0.000298	Ism1	isthmin 1 homolog (zebrafish)
1434200_at	Mm.74716.1	8.35	7.17	2.26	3e-06	0.000298	BC010981	cDNA sequence BC010981
1435181_at	Mm.30566.1	8.54	7.52	2.03	3e-06	0.0003	Lin54	lin-54 homolog (C. elegans)
1448534_at	Mm.1682.1	7.04	8.4	-2.57	3e-06	0.0003	Sirpa	signal-regulatory protein alpha
1434831_a_at	Mm.4948.2	10.76	9.67	2.13	3e-06	0.000305	Foxo3	forkhead box O3
1423326_at	Mm.2824.1	7.47	8.5	-2.05	3e-06	0.000305	Entpd1	ectonucleoside triphosphate diphosphohydrolase 1
1442336_at	Mm.218032.1	8.14	6.67	2.77	3e-06	0.000311
1447861_x_at	Mm.92045.1	7.27	6.26	2.01	3e-06	0.000311	Meis2	Meis homeobox 2
1430886_at	Mm.82791.1	7.54	5.95	3.01	3e-06	0.000311	1700112E06Rik	RIKEN cDNA 1700112E06 gene
1446595_at	Mm.139128.1	4.68	6.09	-2.66	3e-06	0.000311
1426275_a_at	Mm.12790.1	8.8	7.43	2.58	3e-06	0.000311	Uxs1	UDP-glucuronate decarboxylase 1
1437711_x_at	Mm.34102.3	10.96	9.52	2.7	3e-06	0.000315	Gm9115; Odc1	ornithine decarboxylase, structural 1 pseudogene; ornithine decarboxylase, structural 1
1422184_a_at	Mm.29189.1	9.61	8.4	2.32	4e-06	0.000315	Ak1	adenylate kinase 1
1429859_a_at	Mm.139700.2	8.89	10.38	-2.82	4e-06	0.000322	Arl2bp	ADP-ribosylation factor-like 2 binding protein
1424303_at	Mm.182419.1	6.87	5.8	2.1	4e-06	0.000322	Depdc7	DEP domain containing 7
1450297_at	Mm.1019.1	6.6	3.79	7.04	4e-06	0.000325	Il6	interleukin 6
1419454_x_at	Mm.6370.1	7.55	6.49	2.08	4e-06	0.000325	Pias2	protein inhibitor of activated STAT 2
1420113_s_at	Mm.199425.1	8.67	7.59	2.12	4e-06	0.000327	Coprs	coordinator of PRMT5, differentiation stimulator
1431208_a_at	Mm.21587.3	8.74	9.97	-2.35	4e-06	0.000328	Slc9a3r2	solute carrier family 9 (sodium/hydrogen exchanger), member 3 regulator 2
1445746_at	Mm.208089.1	6.31	5.13	2.26	4e-06	0.000328	Eif4h	eukaryotic translation initiation factor 4H
1420812_at	Mm.33797.1	7.84	8.95	-2.17	4e-06	0.000328	Hdac7	histone deacetylase 7
1450423_s_at	Mm.11480.1	7.9	6.53	2.6	4e-06	0.000328	Rpf2	ribosome production factor 2 homolog (S. cerevisiae)
1416632_at	Mm.148155.1	10.83	9.29	2.9	4e-06	0.00033	Me1	malic enzyme 1, NADP(+)-dependent, cytosolic
1455087_at	Mm.21243.1	6.77	5.15	3.06	4e-06	0.000335	Snhg14	small nucleolar RNA host gene 14
1436482_a_at	Mm.206536.2	6.51	7.54	-2.04	4e-06	0.000336	Sdc3	syndecan 3
1425989_a_at	Mm.1430.2	5.54	6.66	-2.17	4e-06	0.000336	Eya3	eyes absent 3 homolog (Drosophila)
1423013_at	Mm.86423.1	6.98	8.23	-2.37	4e-06	0.000336	Foxf1	forkhead box F1
1434240_at	Mm.26468.2	7.17	5.29	3.69	4e-06	0.000338	Ddias	DNA damage-induced apoptosis suppressor
1435562_at	Mm.91919.2	7.62	6.55	2.1	4e-06	0.000339	Pdzd8	PDZ domain containing 8
1422615_at	Mm.987.1	9.67	8.53	2.22	4e-06	0.000339	Map4k4	mitogen-activated protein kinase kinase kinase kinase 4
1450080_at	Mm.158897.1	7.41	8.51	-2.15	4e-06	0.000341	Cxx1c	CAAX box 1C
1427736_a_at	Mm.7336.4	7.65	9.47	-3.52	4e-06	0.000341	Ccrl2	chemokine (C-C motif) receptor-like 2
1426741_a_at	Mm.30965.1	8.7	7.13	2.99	4e-06	0.000341	Fastkd2	FAST kinase domains 2
1445256_at	Mm.218506.1	7.26	4.74	5.75	5e-06	0.000343
1453605_s_at	Mm.196178.1	5.84	6.96	-2.17	5e-06	0.000353	Ccdc91	coiled-coil domain containing 91
1418574_a_at	Mm.2469.1	11.43	10.4	2.04	5e-06	0.000355	Shfm1	split hand/foot malformation (ectrodactyly) type 1
1452449_at	Mm.220892.1	7.03	8.3	-2.41	5e-06	0.000355	Hmbox1	homeobox containing 1
1448200_at	Mm.20948.1	10.01	11.28	-2.4	5e-06	0.000355	Tcn2	transcobalamin 2
1420018_s_at	Mm.219820.1	7.83	6.69	2.2	5e-06	0.000356	Tspan8	tetraspanin 8
1448823_at	Mm.465.2	10.1	8.83	2.41	5e-06	0.000358	Cxcl12	chemokine (C-X-C motif) ligand 12
1417440_at	Mm.22478.1	8.9	9.97	-2.09	5e-06	0.000359	Arid1a	AT rich interactive domain 1A (SWI-like)
1436645_a_at	Mm.42183.2	9.73	8.69	2.05	5e-06	0.000359	Cnot4	CCR4-NOT transcription complex, subunit 4
1422820_at	Mm.1721.1	7.13	8.25	-2.17	5e-06	0.000361	Lipe	lipase, hormone sensitive
1437733_at	Mm.3776.3	6.58	8.27	-3.24	5e-06	0.000362
1428644_at	Mm.38399.1	9.01	7.79	2.33	5e-06	0.000362	Mgat5	mannoside acetylglucosaminyltransferase 5
1450097_s_at	Mm.140610.1	7.48	8.67	-2.28	5e-06	0.000364	Gna12	guanine nucleotide binding protein, alpha 12
1419398_a_at	Mm.21251.1	9.61	10.78	-2.25	6e-06	0.000368	Reep5	receptor accessory protein 5
1424017_a_at	Mm.425.1	12.75	11.73	2.03	6e-06	0.000368	Hint1	histidine triad nucleotide binding protein 1
1428844_a_at	Mm.385.1	9.92	8.81	2.17	6e-06	0.000368	Bclaf1	BCL2-associated transcription factor 1
1459783_s_at	Mm.77024.1	10.24	9.2	2.06	6e-06	0.000371	Bloc1s4	biogenesis of lysosomal organelles complex-1, subunit 4, cappuccino
1431015_at	Mm.173165.1	6.86	7.94	-2.11	6e-06	0.000372	Tmem129	transmembrane protein 129
1449249_at	Mm.11964.1	7.39	5.98	2.66	6e-06	0.00038	Pcdh7	protocadherin 7
1421890_at	Mm.200388.1	5.81	7.13	-2.5	6e-06	0.000383	St3gal2	ST3 beta-galactoside alpha-2,3-sialyltransferase 2
1422624_at	Mm.154309.1	8.86	7.73	2.19	6e-06	0.000383	Rev1	REV1 homolog (S. cerevisiae)
1456041_at	Mm.200852.1	7.65	6.59	2.08	6e-06	0.000384	Snx16	sorting nexin 16
1440865_at	Mm.19963.1	5.58	7.59	-4.03	6e-06	0.000384	Ifitm6	interferon induced transmembrane protein 6
1455435_s_at	Mm.9772.3	7.19	6.09	2.16	6e-06	0.000385	Chdh	choline dehydrogenase
1431032_at	Mm.17221.1	8.01	6.96	2.08	6e-06	0.000387	Agl	amylo-1,6-glucosidase, 4-alpha-glucanotransferase
1459665_s_at	Mm.203318.1	8.45	7.2	2.38	6e-06	0.000387	Mrvi1	MRV integration site 1
1446471_at	Mm.209964.1	6.41	7.69	-2.43	6e-06	0.000387	Gm33122	predicted gene, 33122
1438993_a_at	Mm.30206.3	10.51	9.47	2.05	6e-06	0.00039	Atp6v1d	ATPase, H+ transporting, lysosomal V1 subunit D
1455431_at	Mm.25237.2	5.5	4.28	2.32	6e-06	0.000391	Slc5a1	solute carrier family 5 (sodium/glucose cotransporter), member 1
1454995_at	Mm.119073.1	9.97	8.86	2.17	6e-06	0.000395	Ddah1	dimethylarginine dimethylaminohydrolase 1
1422704_at	Mm.3242.1	9.86	8.39	2.76	7e-06	0.000402	Gk	glycerol kinase
1442029_at	Mm.26073.1	6.98	5.73	2.38	7e-06	0.000403	Kcnq1ot1	KCNQ1 overlapping transcript 1
1456717_at	Mm.170843.1	8.43	7.06	2.58	7e-06	0.000408
1416236_a_at	Mm.33240.1	8.45	6.55	3.74	7e-06	0.000408	Mpzl2	myelin protein zero-like 2
1450082_s_at	Mm.155708.1	6.02	8.01	-3.97	7e-06	0.000416	Etv5	ets variant 5
1454751_at	Mm.24857.1	9.24	8.19	2.07	7e-06	0.000416	Mettl14	methyltransferase like 14
1443933_at	Mm.139182.1	9	7.93	2.11	7e-06	0.000416	Tc2n	tandem C2 domains, nuclear
1438701_at	Mm.117982.1	6.45	5.34	2.16	7e-06	0.000419	Bicd1	bicaudal D homolog 1 (Drosophila)
1453128_at	Mm.10817.1	11.47	9.33	4.4	7e-06	0.000419	Lyve1	lymphatic vessel endothelial hyaluronan receptor 1
1422643_at	Mm.22805.1	7.68	4.94	6.69	7e-06	0.00042	Moxd1	monooxygenase, DBH-like 1
1457545_at	Mm.39397.1	6.49	5.12	2.58	7e-06	0.000421
1434728_at	Mm.32184.1	8.95	7.18	3.39	7e-06	0.000421	Gria3	glutamate receptor, ionotropic, AMPA3 (alpha 3)
1423142_a_at	Mm.41800.1	9.09	7.87	2.33	7e-06	0.000421	Gtpbp4	GTP binding protein 4
1424307_at	Mm.22413.1	7.25	8.85	-3.03	7e-06	0.000421	Arhgap1	Rho GTPase activating protein 1
1416039_x_at	Mm.1231.1	12.09	10.3	3.46	7e-06	0.000421	Cyr61	cysteine rich protein 61
1428850_x_at	Mm.178550.2	9.4	10.68	-2.43	7e-06	0.000421	Cd99	CD99 antigen
1432962_at	Mm.158372.1	6.77	4.78	3.96	7e-06	0.000421
1439087_a_at	Mm.46653.2	6.79	8.1	-2.47	8e-06	0.000423	Pik3ip1	phosphoinositide-3-kinase interacting protein 1
1421802_at	Mm.86948.1	3.91	7.92	-16.09	8e-06	0.000431	Ear1	eosinophil-associated, ribonuclease A family, member 1
1420487_at	Mm.142195.1	7.29	6.08	2.31	8e-06	0.000432
1416317_a_at	Mm.32801.1	6.41	7.83	-2.68	8e-06	0.000436	Stambp	STAM binding protein
1424507_at	Mm.55192.1	6.27	4.93	2.53	8e-06	0.000438	Rin1	Ras and Rab interactor 1
1423048_a_at	Mm.103551.1	6.14	7.48	-2.54	8e-06	0.000438	Tollip	toll interacting protein
1447868_x_at	Mm.107855.1	5.81	4.52	2.45	8e-06	0.000442	Glrx3	glutaredoxin 3
1422542_at	Mm.89979.1	6.12	4.66	2.76	8e-06	0.000442	Gpr34	G protein-coupled receptor 34
1450208_a_at	Mm.214934.1	5.46	6.96	-2.84	8e-06	0.000446	Elmo1	engulfment and cell motility 1
1422879_at	Mm.45146.1	9.58	11	-2.68	8e-06	0.000446	Sypl	synaptophysin-like protein
1455575_at	Mm.140186.2	5.62	6.9	-2.42	9e-06	0.000447
1417101_at	Mm.57245.1	8.16	6.81	2.54	9e-06	0.000448	Hspa2	heat shock protein 2
1456541_x_at	Mm.21881.4	9.01	7.87	2.2	9e-06	0.000448	Atad3a	ATPase family, AAA domain containing 3A
1420927_at	Mm.149029.1	6.42	7.76	-2.53	9e-06	0.000448	St6gal1	beta galactoside alpha 2,6 sialyltransferase 1
1420941_at	Mm.20954.1	10	7.02	7.9	9e-06	0.000448	Rgs5	regulator of G-protein signaling 5
1437489_x_at	Mm.10406.2	8.59	7.56	2.04	9e-06	0.000451	Sdhd	succinate dehydrogenase complex, subunit D, integral membrane protein
1460650_at	Mm.20869.1	4.83	6.34	-2.84	9e-06	0.000453	Atp6v0a1	ATPase, H+ transporting, lysosomal V0 subunit A1
1421866_at	Mm.4918.1	6.46	8.32	-3.63	9e-06	0.000453	Nr3c1	nuclear receptor subfamily 3, group C, member 1
1426561_a_at	Mm.205021.4	8.95	10.18	-2.35	9e-06	0.000454	Npnt	nephronectin
1435848_at	Mm.38564.1	8.27	7.02	2.38	9e-06	0.000457	D430041D05Rik	RIKEN cDNA D430041D05 gene
1431691_a_at	Mm.29274.2	5.82	7.52	-3.24	9e-06	0.000457	Rab31	RAB31, member RAS oncogene family
1426085_a_at	Mm.18714.2	5.96	7.74	-3.43	9e-06	0.000458	Pxn	paxillin
1445728_at	Mm.211673.1	5.48	6.52	-2.06	9e-06	0.000465	Rdh16; Rdh18-ps	retinol dehydrogenase 16; retinol dehydrogenase 18, pseudogene
1424610_at	Mm.35564.1	8.79	7.53	2.38	9e-06	0.000468	Trub2	TruB pseudouridine (psi) synthase homolog 2 (E. coli)
1437888_at	Mm.74611.1	6.56	7.59	-2.04	9e-06	0.000469	Wnk1	WNK lysine deficient protein kinase 1
1421842_a_at	Mm.30226.1	6.36	7.41	-2.07	9e-06	0.000469	Adat3; Scamp4	adenosine deaminase, tRNA-specific 3; secretory carrier membrane protein 4
1421026_at	Mm.140610.1	5.67	7.17	-2.84	1e-05	0.000474	Gna12	guanine nucleotide binding protein, alpha 12
1425273_s_at	Mm.220873.1	10.08	12.08	-4.01	1e-05	0.000474	Emp2	epithelial membrane protein 2
1428750_at	Mm.195932.1	8.59	9.7	-2.15	1e-05	0.000474	Cdc42ep2	CDC42 effector protein (Rho GTPase binding) 2
1429896_at	Mm.108588.1	9.93	8.31	3.07	1e-05	0.000476
1423528_at	Mm.38154.1	5.2	6.62	-2.68	1e-05	0.000479	Bcas3	breast carcinoma amplified sequence 3
1417289_at	Mm.148782.1	7.26	8.8	-2.9	1e-05	0.00048	Plekha2	pleckstrin homology domain-containing, family A (phosphoinositide binding specific) member 2
1424611_x_at	Mm.35564.1	8.86	7.65	2.31	1e-05	0.000481	Trub2	TruB pseudouridine (psi) synthase homolog 2 (E. coli)
1441212_at	Mm.133498.1	6.7	4.92	3.43	1e-05	0.000482	Fam92a	family with sequence similarity 92, member A
1443794_x_at	Mm.155503.1	7.85	6.82	2.03	1e-05	0.000482	Noc4l	nucleolar complex associated 4 homolog (S. cerevisiae)
1421093_at	Mm.35567.1	7.83	9.44	-3.05	1e-05	0.000483	Slc7a10	solute carrier family 7 (cationic amino acid transporter, y+ system), member 10
1422111_at	Mm.153701.1	6.16	7.4	-2.37	1e-05	0.000485	Ackr2	atypical chemokine receptor 2
1428972_at	Mm.33084.1	8.65	7.48	2.26	1e-05	0.000485	Tctex1d2	Tctex1 domain containing 2
1438505_s_at	Mm.195893.1	10.29	9.16	2.19	1e-05	0.000486	Drosha	drosha, ribonuclease type III
1422044_at	Mm.42245.1	4.65	6.71	-4.15	1e-05	0.000486	Ndst1	N-deacetylase/N-sulfotransferase (heparan glucosaminyl) 1
1448690_at	Mm.10800.1	9.04	7.81	2.35	1e-05	0.000488	Kcnk1	potassium channel, subfamily K, member 1
1421708_a_at	Mm.121721.1	7.68	8.73	-2.07	1e-05	0.00049	Stat6	signal transducer and activator of transcription 6
1450022_at	Mm.19080.1	5.67	6.69	-2.03	1.1e-05	0.00049	Gtpbp1	GTP binding protein 1
1451809_s_at	Mm.23989.1	6.55	5.52	2.03	1.1e-05	0.000492	Rwdd3	RWD domain containing 3
1443628_at	Mm.44833.1	8.23	7.15	2.11	1.1e-05	0.000503
1444432_at	Mm.208193.1	8.8	7.02	3.42	1.1e-05	0.000506
1436387_at	Mm.131563.1	6.66	4.85	3.51	1.1e-05	0.00051	Homer1	homer homolog 1 (Drosophila)
1438143_s_at	Mm.1989.3	9.91	8.37	2.91	1.1e-05	0.000512	Atxn2	ataxin 2
1451897_a_at	Mm.784.2	7.64	8.75	-2.16	1.1e-05	0.000512	Nbr1	neighbor of Brca1 gene 1
1448595_a_at	Mm.14768.1	9.65	8.47	2.26	1.1e-05	0.000512	Bex1	brain expressed gene 1
1421953_at	Mm.202379.1	5.27	6.34	-2.09	1.2e-05	0.000512	Crkl	v-crk sarcoma virus CT10 oncogene homolog (avian)-like
1452716_at	Mm.27227.1	9.33	8.29	2.06	1.2e-05	0.000512	Fam213a	family with sequence similarity 213, member A
1433492_at	Mm.814.1	5.88	8.47	-6.04	1.2e-05	0.000512	Epb41l2	erythrocyte membrane protein band 4.1 like 2
1445952_at	Mm.182864.1	6.66	5.34	2.51	1.2e-05	0.000514
1453556_x_at	Mm.178550.3	9.08	10.41	-2.51	1.2e-05	0.000518	Cd99	CD99 antigen
1460391_at	Mm.22661.1	7.49	6.42	2.09	1.2e-05	0.000518	Ola1	Obg-like ATPase 1
1448820_a_at	Mm.29859.1	10.76	9.68	2.12	1.2e-05	0.000518	Eif2s2	eukaryotic translation initiation factor 2, subunit 2 (beta)
1449446_at	Mm.33787.1	8.19	7.07	2.17	1.2e-05	0.000518	Ccdc59	coiled-coil domain containing 59
1417902_at	Mm.35444.1	8.55	6.81	3.32	1.2e-05	0.000519	Slc19a2	solute carrier family 19 (thiamine transporter), member 2
1420839_at	Mm.41636.1	6.4	7.42	-2.02	1.2e-05	0.00052	Plekha3	pleckstrin homology domain-containing, family A (phosphoinositide binding specific) member 3
1421476_a_at	Mm.177551.1	5.03	6.2	-2.25	1.2e-05	0.000521	Cant1	calcium activated nucleotidase 1
1448695_at	Mm.23823.1	6.91	8.22	-2.48	1.2e-05	0.000525	Prkci	protein kinase C, iota
1419754_at	Mm.3645.1	8.24	6.54	3.24	1.2e-05	0.000528	Myo5a	myosin VA
1421287_a_at	Mm.2822.1	10.26	11.36	-2.14	1.2e-05	0.000528	Pecam1	platelet/endothelial cell adhesion molecule 1
1450025_at	Mm.24678.1	5.67	6.77	-2.14	1.3e-05	0.000536	Pard6g	par-6 family cell polarity regulator gamma
1439820_at	Mm.167368.1	6	7.07	-2.09	1.3e-05	0.000541
1423696_a_at	Mm.27591.1	10.69	9.67	2.03	1.3e-05	0.00055	Psmd6	proteasome (prosome, macropain) 26S subunit, non-ATPase, 6
1430697_at	Mm.133782.1	7.41	5.6	3.52	1.4e-05	0.000563	Ammecr1	Alport syndrome, mental retardation, midface hypoplasia and elliptocytosis chromosomal region gene 1
1417462_at	Mm.8687.1	8.79	10.07	-2.44	1.4e-05	0.000565	Cap1	CAP, adenylate cyclase-associated protein 1 (yeast)
1420867_at	Mm.196449.1	7.72	9.24	-2.87	1.4e-05	0.000565	Gm21540; Tmed2	predicted gene, 21540; transmembrane emp24 domain trafficking protein 2
1458218_s_at	Mm.200179.1	10.24	9.03	2.31	1.4e-05	0.000567	Pde7a	phosphodiesterase 7A
1426179_a_at	Mm.10153.3	6.1	8.22	-4.35	1.4e-05	0.000568	Twsg1	twisted gastrulation homolog 1 (Drosophila)
1441391_at	Mm.165483.1	6.59	5.47	2.18	1.4e-05	0.00057
1429379_at	Mm.10817.1	12.07	10.22	3.62	1.4e-05	0.00057	Lyve1	lymphatic vessel endothelial hyaluronan receptor 1
1415997_at	Mm.77432.1	9.27	11.96	-6.45	1.4e-05	0.000574	Txnip	thioredoxin interacting protein
1420871_at	Mm.9445.1	9.56	10.98	-2.69	1.5e-05	0.000575	Gucy1b3	guanylate cyclase 1, soluble, beta 3
1425326_at	Mm.25316.1	7.68	8.99	-2.47	1.5e-05	0.000583	Acly	ATP citrate lyase
1419313_at	Mm.86538.1	7.49	8.56	-2.1	1.5e-05	0.000583	Ccnt1	cyclin T1
1439514_at	Mm.186131.1	6.83	5.79	2.06	1.5e-05	0.000583	A930004D18Rik	RIKEN cDNA A930004D18 gene
1434432_at	Mm.28709.1	8.77	7.75	2.03	1.5e-05	0.000584	Rffl	ring finger and FYVE like domain containing protein
1453367_a_at	Mm.23572.2	7.51	8.71	-2.29	1.5e-05	0.000585	Abhd12	abhydrolase domain containing 12
1437580_s_at	Mm.212806.1	8.95	7.82	2.19	1.5e-05	0.000586	Nek2	NIMA (never in mitosis gene a)-related expressed kinase 2
1431385_a_at	Mm.29791.2	4.24	6.39	-4.42	1.5e-05	0.000587	Mbtps1	membrane-bound transcription factor peptidase, site 1
1452811_at	Mm.38010.1	6.26	7.33	-2.1	1.5e-05	0.00059	Atic	5-aminoimidazole-4-carboxamide ribonucleotide formyltransferase/IMP cyclohydrolase
1429591_at	Mm.150176.1	5.39	6.79	-2.65	1.6e-05	0.000592	Tacc1	transforming, acidic coiled-coil containing protein 1
1429129_at	Mm.200636.1	6.63	5.58	2.06	1.6e-05	0.000592	Lrrcc1	leucine rich repeat and coiled-coil domain containing 1
1449341_a_at	Mm.4441.1	6.09	7.84	-3.37	1.6e-05	0.000593	Stom	stomatin
1430596_s_at	Mm.32828.1	10.54	8.88	3.16	1.6e-05	0.000605	Vgll3	vestigial like 3 (Drosophila)
1436051_at	Mm.200292.1	8.11	7.06	2.07	1.6e-05	0.000606	Myo5a	myosin VA
1449456_a_at	Mm.1252.1	8.18	5.74	5.39	1.6e-05	0.000606	Cma1	chymase 1, mast cell
1422640_at	Mm.125898.1	9.73	8.19	2.93	1.6e-05	0.000607	Pcdhb9	protocadherin beta 9
1437238_x_at	Mm.21062.3	9.29	8.28	2.01	1.6e-05	0.000607	Nmd3	NMD3 homolog (S. cerevisiae)
1420643_at	Mm.12834.1	7.96	9.11	-2.23	1.6e-05	0.000607	Lfng	LFNG O-fucosylpeptide 3-beta-N-acetylglucosaminyltransferase
1436330_x_at	Mm.25705.1	7.78	6.45	2.5	1.6e-05	0.000607	2210404O09Rik; Gm7072; LOC102641260	RIKEN cDNA 2210404O09 gene; predicted gene 7072; zinc finger protein 271-like
1450055_at	Mm.27005.1	6.38	8.33	-3.85	1.6e-05	0.000607	Vsnl1	visinin-like 1
1420954_a_at	Mm.29052.1	7.15	8.61	-2.74	1.7e-05	0.000607	Add1	adducin 1 (alpha)
1447640_s_at	Mm.137604.1	9.95	8.55	2.64	1.7e-05	0.000607	Pbx3	pre B cell leukemia homeobox 3
1422047_at	Mm.21767.1	5.54	7.83	-4.88	1.7e-05	0.000607	Cdh5	cadherin 5
1451998_at	Mm.72041.1	6.45	5.1	2.55	1.7e-05	0.000612	Tasp1	taspase, threonine aspartase 1
1431285_at	Mm.29283.1	7.62	8.63	-2.01	1.7e-05	0.000615	Mgrn1	mahogunin, ring finger 1
1428016_a_at	Mm.22152.1	8.15	9.24	-2.12	1.7e-05	0.000617	Rasip1	Ras interacting protein 1
1451165_at	Mm.24542.1	5.71	6.81	-2.14	1.7e-05	0.000617	Lmbr1l	limb region 1 like
1447940_a_at	Mm.32876.2	7.12	8.12	-2.01	1.7e-05	0.000619	Braf	Braf transforming gene
1457402_at	Mm.202791.1	6.56	5.54	2.03	1.7e-05	0.00062
1430634_a_at	Mm.108076.2	5.67	7.06	-2.62	1.7e-05	0.000621	Pfkp	phosphofructokinase, platelet
1438543_at	Mm.133111.1	6.43	5.36	2.09	1.7e-05	0.000621
1418153_at	Mm.243.1	6.83	5.7	2.19	1.7e-05	0.000622	Lama1	laminin, alpha 1
1436858_at	Mm.28651.1	9.01	10.6	-3.01	1.8e-05	0.000627	Mbnl2	muscleblind-like 2
1440461_at	Mm.137965.1	9.03	7.75	2.43	1.8e-05	0.00063
1452772_at	Mm.23207.1	4.48	5.55	-2.09	1.8e-05	0.000633	Tnks2	tankyrase, TRF1-interacting ankyrin-related ADP-ribose polymerase 2
1447774_x_at	Mm.66410.1	7.87	6.28	3.01	1.8e-05	0.000633	Fam213a	family with sequence similarity 213, member A
1438319_x_at	Mm.30965.3	8.36	7.11	2.37	1.8e-05	0.000634	Fastkd2	FAST kinase domains 2
1420477_at	Mm.3797.1	10.31	9.27	2.06	1.9e-05	0.000645	Nap1l1	nucleosome assembly protein 1-like 1
1425621_at	Mm.220314.1	6.42	8.04	-3.08	1.9e-05	0.000651	Trim35	tripartite motif-containing 35
1452201_at	Mm.46647.1	6.34	7.36	-2.03	1.9e-05	0.000653	Swsap1	SWIM type zinc finger 7 associated protein 1
1460376_a_at	Mm.213007.1	4.94	6.12	-2.27	1.9e-05	0.000658	Cox15	cytochrome c oxidase assembly protein 15
1443522_s_at	Mm.132762.1	6.04	7.37	-2.51	1.9e-05	0.000658	Phip	pleckstrin homology domain interacting protein
1426433_at	Mm.33762.1	6.18	8.21	-4.07	2e-05	0.00066	Myct1	myc target 1
1456293_s_at	Mm.18474.2	10.22	9.14	2.11	2e-05	0.00066	Ccnh	cyclin H
1417797_a_at	Mm.26248.1	7.71	6.34	2.58	2e-05	0.000663	Kdf1	keratinocyte differentiation factor 1
1420043_s_at	Mm.202015.1	5.75	4.25	2.83	2e-05	0.000663	Thoc1	THO complex 1
1424953_at	Mm.26996.1	5.9	7.01	-2.16	2e-05	0.000665	BC021614	cDNA sequence BC021614
1418514_at	Mm.10563.1	9.13	7.64	2.81	2e-05	0.000665	Mtf2	metal response element binding transcription factor 2
1430567_at	Mm.35369.1	5.88	3.67	4.64	2e-05	0.000671	Spink5	serine peptidase inhibitor, Kazal type 5
1416157_at	Mm.12842.1	6.67	8.64	-3.92	2e-05	0.000674	Vcl	vinculin
1435337_at	Mm.34025.1	8.05	6.81	2.37	2.1e-05	0.000674	Tshz3	teashirt zinc finger family member 3
1431045_at	Mm.133310.1	5.65	6.73	-2.12	2.1e-05	0.000674	Fam49a	family with sequence similarity 49, member A
1425547_a_at	Mm.34789.2	5.89	7.01	-2.17	2.1e-05	0.000675	Klc4	kinesin light chain 4
1439165_at	Mm.132215.1	7.51	6.05	2.74	2.1e-05	0.000675	Arih1; Gm20199	ariadne ubiquitin-conjugating enzyme E2 binding protein homolog 1 (Drosophila); predicted gene, 20199
1450006_at	Mm.28261.1	8.42	9.65	-2.35	2.1e-05	0.000675	Ncoa4	nuclear receptor coactivator 4
1455709_at	Mm.216231.1	7.76	6.71	2.07	2.1e-05	0.000677
1440511_at	Mm.177548.1	7.91	6.87	2.06	2.1e-05	0.000678
1435229_at	Mm.45231.1	7.73	6.46	2.42	2.1e-05	0.000678	Gramd1b	GRAM domain containing 1B
1451843_a_at	Mm.1548.3	6.16	7.78	-3.08	2.1e-05	0.000678	Ggta1	glycoprotein galactosyltransferase alpha 1, 3
1434272_at	Mm.7233.1	9.02	7.79	2.34	2.1e-05	0.00068	Cpeb2	cytoplasmic polyadenylation element binding protein 2
1459003_at	Mm.156469.1	5.83	7.7	-3.64	2.1e-05	0.000688	Fhl1	four and a half LIM domains 1
1424158_at	Mm.112139.1	5.6	7.21	-3.05	2.1e-05	0.00069	Ehd2	EH-domain containing 2
1453961_a_at	Mm.41355.2	5.93	7.29	-2.57	2.2e-05	0.000691	Mospd3	motile sperm domain containing 3
1422966_a_at	Mm.26069.1	5.95	7.18	-2.35	2.2e-05	0.000693	Tfrc	transferrin receptor
1423522_at	Mm.1406.1	6.74	8.64	-3.71	2.2e-05	0.000695	Npm3; Npm3-ps1	nucleoplasmin 3; nucleoplasmin 3, pseudogene 1
1416886_at	Mm.2485.1	6.31	5.25	2.08	2.2e-05	0.000695	C1d	C1D nuclear receptor co-repressor
1447845_s_at	Mm.95361.1	7.41	5.91	2.82	2.2e-05	0.000704	Vnn1	vanin 1
1418024_at	Mm.28256.1	9.72	8.43	2.44	2.2e-05	0.000704	Naa15	N(alpha)-acetyltransferase 15, NatA auxiliary subunit
1427739_a_at	Mm.222.8	6.83	8.14	-2.48	2.2e-05	0.000704	Trp53	transformation related protein 53
1419172_at	Mm.23695.1	8.17	6.76	2.66	2.2e-05	0.000704	Dhfr	dihydrofolate reductase
1418019_at	Mm.20910.1	8.23	9.49	-2.4	2.2e-05	0.000704	Cpd	carboxypeptidase D
1424262_at	Mm.24838.1	8.19	9.36	-2.25	2.2e-05	0.000704	Aif1l	allograft inflammatory factor 1-like
1441317_x_at	Mm.131980.1	5.5	6.68	-2.27	2.2e-05	0.000704	Jakmip1	janus kinase and microtubule interacting protein 1
1448756_at	Mm.2128.1	8.2	10.74	-5.82	2.3e-05	0.000708	S100a9	S100 calcium binding protein A9 (calgranulin B)
1426706_s_at	Mm.27002.1	5.49	4.33	2.23	2.3e-05	0.000712	Xylb	xylulokinase homolog (H. influenzae)
1437288_at	Mm.24703.1	10.43	9.21	2.33	2.3e-05	0.000712	Impad1	inositol monophosphatase domain containing 1
1440905_at	Mm.153164.1	9.63	8.63	2.01	2.3e-05	0.000715	Hs2st1	heparan sulfate 2-O-sulfotransferase 1
1456412_a_at	Mm.1458.2	7.67	9.33	-3.16	2.4e-05	0.000723	Inpp5k	inositol polyphosphate 5-phosphatase K
1422959_s_at	Mm.171509.1	7.95	9.6	-3.12	2.4e-05	0.000725	Rnf114	ring finger protein 114
1443406_at	Mm.209831.1	7.7	8.85	-2.22	2.4e-05	0.000725	Plscr4	phospholipid scramblase 4
1444001_at	Mm.39545.1	6.14	7.17	-2.04	2.4e-05	0.000735
1441740_at	Mm.213368.1	7.1	6.03	2.09	2.4e-05	0.000736
1445203_at	Mm.48695.1	6.8	8.33	-2.9	2.4e-05	0.000737	Pdzd2	PDZ domain containing 2
1419394_s_at	Mm.21567.1	8.54	11.32	-6.85	2.5e-05	0.000739	S100a8	S100 calcium binding protein A8 (calgranulin A)
1425319_s_at	Mm.196130.1	9.48	8.28	2.3	2.5e-05	0.000739	Snrnp48	small nuclear ribonucleoprotein 48 (U11/U12)
1416704_at	Mm.4437.1	7.16	8.29	-2.19	2.5e-05	0.000743	Mapk14	mitogen-activated protein kinase 14
1438212_at	Mm.37597.1	7.17	5.98	2.27	2.5e-05	0.000749	Usp37	ubiquitin specific peptidase 37
1431630_a_at	Mm.28787.3	7.81	8.99	-2.27	2.5e-05	0.000749	Klf3	Kruppel-like factor 3 (basic)
1449552_at	Mm.21515.1	7.34	8.51	-2.25	2.5e-05	0.000752	Zfr	zinc finger RNA binding protein
1425272_at	Mm.220873.1	11.13	12.38	-2.38	2.5e-05	0.000754	Emp2	epithelial membrane protein 2
1435951_at	Mm.196692.5	5.85	4.74	2.16	2.6e-05	0.000754	Grip1	glutamate receptor interacting protein 1
1416893_at	Mm.200627.1	7.23	8.29	-2.09	2.6e-05	0.000754	Fam107b	family with sequence similarity 107, member B
1422901_at	Mm.202734.1	8.09	9.25	-2.23	2.6e-05	0.000754	Mgea5	meningioma expressed antigen 5 (hyaluronidase)
1425476_at	Mm.155579.1	12.01	11	2.01	2.6e-05	0.000756	Col4a5	collagen, type IV, alpha 5
1425461_at	Mm.28017.1	5.37	6.93	-2.95	2.6e-05	0.000756	Fbxw11	F-box and WD-40 domain protein 11
1419798_at	Mm.157551.1	5.67	4.53	2.2	2.6e-05	0.000756	Rab26os	RAB26, member RAS oncogene family, opposite strand
1437521_s_at	Mm.86513.2	11.93	10.76	2.25	2.6e-05	0.000756	Ammecr1l	AMME chromosomal region gene 1-like
1448291_at	Mm.4406.1	4.46	5.65	-2.28	2.6e-05	0.000759	Mmp9	matrix metallopeptidase 9
1455301_at	Mm.40817.1	9.49	7.98	2.85	2.6e-05	0.000759	Wipf3	WAS/WASL interacting protein family, member 3
1438208_at	Mm.9908.1	7.92	9.02	-2.14	2.6e-05	0.000762	Taok2	TAO kinase 2
1421832_at	Mm.10153.1	7.86	9.59	-3.32	2.6e-05	0.000765	Twsg1	twisted gastrulation homolog 1 (Drosophila)
1433824_x_at	Mm.27453.2	10.52	9.5	2.02	2.6e-05	0.000765	Grsf1	G-rich RNA sequence binding factor 1
1437520_a_at	Mm.4379.5	9.21	8.16	2.06	2.7e-05	0.000768	Nup85	nucleoporin 85
1428592_s_at	Mm.200389.1	6.55	5.54	2.02	2.7e-05	0.000769	Usp38	ubiquitin specific peptidase 38
1437671_x_at	Mm.22345.5	11.65	10.36	2.44	2.7e-05	0.00077	Prss23	protease, serine 23
1420174_s_at	Mm.195286.1	9.07	8.02	2.08	2.7e-05	0.00077	Tax1bp1	Tax1 (human T cell leukemia virus type I) binding protein 1
1436247_at	Mm.220929.2	8.65	7.51	2.2	2.7e-05	0.000771	Ints2	integrator complex subunit 2
1439243_x_at	Mm.2472.3	5.05	3.88	2.25	2.7e-05	0.000771	Cops5	COP9 (constitutive photomorphogenic) homolog, subunit 5 (Arabidopsis thaliana)
1429219_at	Mm.37415.1	9.52	8.16	2.56	2.7e-05	0.000773	Ikbip	IKBKB interacting protein
1417752_at	Mm.200372.1	5.81	7	-2.28	2.7e-05	0.000775	Coro1c	coronin, actin binding protein 1C
1421373_at	Mm.196668.1	6.37	7.59	-2.33	2.8e-05	0.000779	Cox4i2	cytochrome c oxidase subunit IV isoform 2
1417350_at	Mm.148195.1	5.89	6.94	-2.07	2.8e-05	0.000781	Bloc1s6	biogenesis of lysosomal organelles complex-1, subunit 6, pallidin
1435495_at	Mm.200230.1	6.55	5.34	2.33	2.8e-05	0.000784	Adora1	adenosine A1 receptor
1438186_at	Mm.217907.1	8.08	6.15	3.82	2.8e-05	0.000786
1436202_at	Mm.202735.1	10.48	9.26	2.33	2.8e-05	0.000788	Malat1	metastasis associated lung adenocarcinoma transcript 1 (non-coding RNA)
1425805_a_at	Mm.36292.1	4.85	6.28	-2.68	2.8e-05	0.00079	Usp12	ubiquitin specific peptidase 12
1457823_at	Mm.116967.1	11.42	8.61	7.01	2.9e-05	0.000794	Cyr61	cysteine rich protein 61
1425285_a_at	Mm.34867.2	4.25	5.38	-2.19	2.9e-05	0.000801	Rab27a	RAB27A, member RAS oncogene family
1449416_at	Mm.68712.1	4.25	5.44	-2.28	2.9e-05	0.000801	Fzd4	frizzled homolog 4 (Drosophila)
1453761_at	Mm.26870.1	4.65	5.78	-2.19	2.9e-05	0.000805	Phf6	PHD finger protein 6
1455956_x_at	Mm.3141.3	11.84	10.77	2.09	2.9e-05	0.000805	Ccnd2	cyclin D2
1453345_at	Mm.38884.1	5.59	6.7	-2.16	2.9e-05	0.000805	Nipal1	NIPA-like domain containing 1
1424453_at	Mm.6161.2	7.17	8.19	-2.02	2.9e-05	0.000806	Pcyt1a	phosphate cytidylyltransferase 1, choline, alpha isoform
1438133_a_at	Mm.1231.2	11.56	10.13	2.69	3e-05	0.00081	Cyr61	cysteine rich protein 61
1420924_at	Mm.181969.1	7.94	9.98	-4.12	3e-05	0.00081	Timp2	tissue inhibitor of metalloproteinase 2
1419049_at	Mm.86584.1	5.22	6.38	-2.23	3e-05	0.000811	Pcnx	pecanex homolog (Drosophila)
1453540_at	Mm.159226.1	6.69	5.4	2.45	3e-05	0.000812
1431606_a_at	Mm.154507.3	6.34	7.67	-2.52	3e-05	0.000812	Angel2	angel homolog 2 (Drosophila)
1455223_at	Mm.100605.1	5.89	4.86	2.04	3e-05	0.000812	Igf2bp1	insulin-like growth factor 2 mRNA binding protein 1
1432004_a_at	Mm.39292.4	5.46	7.39	-3.82	3e-05	0.000812	Dnm2	dynamin 2
1450383_at	Mm.3213.1	6	7.2	-2.29	3.1e-05	0.000826	Ldlr	low density lipoprotein receptor
1437772_s_at	Mm.21580.2	7.4	8.67	-2.41	3.1e-05	0.000828	Fuca1	fucosidase, alpha-L- 1, tissue
1426313_at	Mm.22543.1	8.11	9.16	-2.08	3.1e-05	0.000829	Bre	brain and reproductive organ-expressed protein
1444258_at	Mm.30974.1	6.97	8.25	-2.43	3.1e-05	0.000831
1428797_at	Mm.24616.1	7.52	6.18	2.53	3.2e-05	0.000832	Setd6	SET domain containing 6
1417654_at	Mm.3815.1	8.8	7.73	2.1	3.2e-05	0.000835	Sdc4	syndecan 4
1448028_at	Mm.216274.1	7.83	6.81	2.02	3.2e-05	0.000838	Ntn3; Tbc1d24	netrin 3; TBC1 domain family, member 24
1419915_at	Mm.199964.1	6.77	5.62	2.21	3.2e-05	0.000838	Nus1	nuclear undecaprenyl pyrophosphate synthase 1 homolog (S. cerevisiae)
1427359_at	Mm.34990.1	5.52	6.57	-2.07	3.3e-05	0.000849	Kdm7a	lysine (K)-specific demethylase 7A
1431118_at	Mm.164203.1	8.17	9.28	-2.16	3.3e-05	0.000852
1421007_at	Mm.155586.1	8.13	7.06	2.09	3.3e-05	0.000854	Col4a6	collagen, type IV, alpha 6
1416022_at	Mm.741.1	9.48	10.76	-2.43	3.3e-05	0.000856	Fabp5	fatty acid binding protein 5, epidermal
1435566_s_at	Mm.220946.2	7.88	8.91	-2.05	3.4e-05	0.000869	Araf	v-raf murine sarcoma 3611 viral oncogene homolog
1435400_at	Mm.39474.1	6.98	5.64	2.53	3.4e-05	0.000869	Micu3	mitochondrial calcium uptake family, member 3
1420620_a_at	Mm.9326.1	8.25	9.65	-2.65	3.4e-05	0.000869	Rnf13	ring finger protein 13
1448730_at	Mm.1135.1	7.04	5.16	3.68	3.4e-05	0.00087	Cpa3	carboxypeptidase A3, mast cell
1451911_a_at	Mm.754.1	8.1	10.23	-4.37	3.4e-05	0.00087	Ace	angiotensin I converting enzyme (peptidyl-dipeptidase A) 1
1426328_a_at	Mm.45097.1	7.08	8.95	-3.66	3.5e-05	0.000871	Scn3b	sodium channel, voltage-gated, type III, beta
1457669_x_at	Mm.212751.1	7.81	6.74	2.1	3.5e-05	0.000874	Rfc2	replication factor C (activator 1) 2
1424332_at	Mm.28923.1	5.44	6.68	-2.37	3.5e-05	0.000875	Rab40c	Rab40C, member RAS oncogene family
1438860_a_at	Mm.148425.4	8.01	9.32	-2.49	3.5e-05	0.000878	Slc44a2	solute carrier family 44, member 2
1432372_a_at	Mm.28393.2	6.98	8.19	-2.31	3.5e-05	0.000882	Spr	sepiapterin reductase
1439387_x_at	Mm.37324.3	9.82	8.62	2.3	3.6e-05	0.000886	Ctu2	cytosolic thiouridylase subunit 2 homolog (S. pombe)
1416986_a_at	Mm.1682.1	5.41	7.01	-3.03	3.6e-05	0.000887	Sirpa	signal-regulatory protein alpha
1442340_x_at	Mm.116967.1	11.41	8.52	7.44	3.6e-05	0.000893	Cyr61	cysteine rich protein 61
1453623_a_at	Mm.41064.2	6.45	7.51	-2.09	3.7e-05	0.000904	Rad23a	RAD23a homolog (S. cerevisiae)
1426319_at	Mm.69511.1	5	6.42	-2.67	3.7e-05	0.000909	Pdgfd	platelet-derived growth factor, D polypeptide
1422245_a_at	Mm.89958.1	6.76	5.59	2.25	3.7e-05	0.00091	Mrvi1	MRV integration site 1
1445088_at	Mm.197256.1	6.31	4.88	2.69	3.8e-05	0.000922
1450004_at	Mm.143716.1	8.34	7.01	2.51	3.8e-05	0.000927	Tslp	thymic stromal lymphopoietin
1448265_x_at	Mm.33240.1	8.33	6.78	2.93	3.9e-05	0.00093	Mpzl2	myelin protein zero-like 2
1416953_at	Mm.1810.1	13.74	12.5	2.37	3.9e-05	0.00093	Ctgf	connective tissue growth factor
1435483_x_at	Mm.17875.2	6.46	5.4	2.08	3.9e-05	0.00093	Slc25a32	solute carrier family 25, member 32
1422978_at	Mm.200362.1	5.37	7.99	-6.17	3.9e-05	0.000931	Cybb	cytochrome b-245, beta polypeptide
1455385_at	Mm.182692.3	9.68	8.67	2.01	3.9e-05	0.000931	Sh3glb1	SH3-domain GRB2-like B1 (endophilin)
1430527_a_at	Mm.29092.2	9.63	10.81	-2.27	3.9e-05	0.000933	Rnf167	ring finger protein 167
1456107_x_at	Mm.873.3	10.18	9.01	2.26	3.9e-05	0.000936	Eftud2	elongation factor Tu GTP binding domain containing 2
1438020_at	Mm.94336.1	6.53	4.51	4.05	3.9e-05	0.000936	Hapln1	hyaluronan and proteoglycan link protein 1
1429517_at	Mm.26129.1	4.85	5.92	-2.1	3.9e-05	0.000937	Rbsn	rabenosyn, RAB effector
1416191_at	Mm.28375.1	7.77	9.02	-2.38	4e-05	0.000942	Sec61a1	Sec61 alpha 1 subunit (S. cerevisiae)
1422313_a_at	Mm.218877.1	7.8	8.85	-2.08	4e-05	0.000943	Igfbp5	insulin-like growth factor binding protein 5
1426888_at	Mm.35345.1	6.72	7.78	-2.08	4e-05	0.000943	Ehmt2	euchromatic histone lysine N-methyltransferase 2
1425875_a_at	Mm.4756.6	7.06	8.09	-2.04	4e-05	0.000943	Lepr	leptin receptor
1449893_a_at	Mm.944.1	8.43	7.39	2.05	4e-05	0.000948	Lrig1	leucine-rich repeats and immunoglobulin-like domains 1
1442518_at	Mm.210800.1	6.81	5.74	2.1	4e-05	0.000949
1451658_a_at	Mm.41154.1	5.64	6.86	-2.32	4e-05	0.000949	Polr3c	polymerase (RNA) III (DNA directed) polypeptide C
1454646_at	Mm.30763.1	8.14	9.36	-2.33	4.1e-05	0.00095	Tcp11l2	t-complex 11 (mouse) like 2
1422016_a_at	Mm.181792.1	6.34	5.24	2.14	4.1e-05	0.000952	Cenph	centromere protein H
1429979_a_at	Mm.221174.2	5.77	7.05	-2.42	4.1e-05	0.000957	Slc38a10	solute carrier family 38, member 10
1448814_at	Mm.24573.1	6.46	7.65	-2.28	4.1e-05	0.00096	Gab1	growth factor receptor bound protein 2-associated protein 1
1450193_at	Mm.8010.1	5.67	4.55	2.17	4.1e-05	0.000961	Hcn1	hyperpolarization-activated, cyclic nucleotide-gated K+ 1
1434905_at	Mm.45843.1	8.03	9.61	-2.99	4.2e-05	0.000968	Ndufa4l2	NADH dehydrogenase (ubiquinone) 1 alpha subcomplex, 4-like 2
1456787_at	Mm.169436.1	7.66	6.27	2.62	4.2e-05	0.000972
1454106_a_at	Mm.17537.3	5.15	6.64	-2.81	4.2e-05	0.000972	Cxxc1	CXXC finger 1 (PHD domain)
1456214_at	Mm.152775.1	7.17	5.95	2.33	4.3e-05	0.00098	Pcdh7	protocadherin 7
1437442_at	Mm.25535.1	6.8	5.25	2.91	4.3e-05	0.000983	Pcdh7	protocadherin 7
1423571_at	Mm.982.1	9.32	10.69	-2.58	4.3e-05	0.000984	S1pr1	sphingosine-1-phosphate receptor 1
1423957_at	Mm.34109.2	9.54	8.08	2.74	4.3e-05	0.000987	Aen	apoptosis enhancing nuclease
1428562_at	Mm.41393.1	11.07	9.74	2.52	4.3e-05	0.000987	Mir22hg	Mir22 host gene (non-protein coding)
1424484_at	Mm.29500.1	8.08	9.37	-2.44	4.3e-05	0.000987	Mob1a	MOB kinase activator 1A
1420132_s_at	Mm.199914.1	6.59	5.38	2.31	4.4e-05	0.00099	Pttg1ip	pituitary tumor-transforming 1 interacting protein
1433491_at	Mm.814.1	7.93	9.38	-2.72	4.4e-05	0.000991	Epb41l2	erythrocyte membrane protein band 4.1 like 2
1438707_at	Mm.54954.1	8.7	7.45	2.39	4.4e-05	0.000991	Atp13a4	ATPase type 13A4
1426511_at	Mm.31096.1	8.12	7.07	2.07	4.4e-05	0.000997	Susd2	sushi domain containing 2
1448541_at	Mm.20354.1	6.15	8.05	-3.74	4.4e-05	0.000998	Klc1	kinesin light chain 1
1455822_x_at	Mm.2795.6	9.77	8.72	2.07	4.4e-05	0.000999	Surf4	surfeit gene 4
1438018_at	Mm.49994.1	9.21	8.14	2.1	4.5e-05	0.001002	Hook1	hook homolog 1 (Drosophila)
1429772_at	Mm.33582.1	7.78	5.98	3.48	4.5e-05	0.001002	Plxna2	plexin A2
1421116_a_at	Mm.220966.1	9.38	10.8	-2.67	4.5e-05	0.001002	Rtn4	reticulon 4
1440870_at	Mm.126430.1	9.21	7.95	2.4	4.5e-05	0.001003	Prdm16	PR domain containing 16
1420847_a_at	Mm.16340.1	7.48	8.75	-2.4	4.5e-05	0.001005	Fgfr2	fibroblast growth factor receptor 2
1431680_a_at	Mm.27856.2	5.79	7.15	-2.58	4.6e-05	0.001013	Ptprk	protein tyrosine phosphatase, receptor type, K
1436780_at	Mm.220820.2	7.08	8.81	-3.31	4.6e-05	0.001014	Ogt	O-linked N-acetylglucosamine (GlcNAc) transferase (UDP-N-acetylglucosamine:polypeptide-N-acetylglucosaminyl transferase)
1454656_at	Mm.6519.1	8.43	7.3	2.18	4.6e-05	0.001014	Spata13	spermatogenesis associated 13
1425732_a_at	Mm.2154.2	6.49	7.61	-2.18	4.6e-05	0.001017	Mxi1	MAX interactor 1, dimerization protein
1447040_at	Mm.173892.1	9.67	7.95	3.3	4.6e-05	0.001017
1436678_at	Mm.200820.1	7.62	6.29	2.51	4.7e-05	0.001024	Sgcb	sarcoglycan, beta (dystrophin-associated glycoprotein)
1454703_x_at	Mm.28239.2	7.67	6.53	2.2	4.7e-05	0.001024	Snhg1; Snord22	small nucleolar RNA host gene 1; small nucleolar RNA, C/D box 22
1418847_at	Mm.3506.1	7.79	6.09	3.23	4.8e-05	0.001032	Arg2	arginase type II
1418290_a_at	Mm.5027.1	5.34	6.79	-2.72	4.8e-05	0.001034	Ezh1	enhancer of zeste 1 polycomb repressive complex 2 subunit
1453224_at	Mm.48662.1	5.55	7.08	-2.88	4.8e-05	0.001035	Zfand5	zinc finger, AN1-type domain 5
1417631_at	Mm.206467.1	7.23	8.32	-2.12	4.8e-05	0.001035	Mknk1	MAP kinase-interacting serine/threonine kinase 1
1453960_a_at	Mm.2945.3	10.1	11.38	-2.43	4.9e-05	0.001046	Capzb	capping protein (actin filament) muscle Z-line, beta
1427172_at	Mm.32986.1	7.92	6.53	2.61	4.9e-05	0.001049	Ofd1	oral-facial-digital syndrome 1 gene homolog (human)
1453307_a_at	Mm.45312.2	8.57	9.88	-2.47	4.9e-05	0.00105	Anapc5	anaphase-promoting complex subunit 5
1425444_a_at	Mm.1377.2	7.07	8.55	-2.8	4.9e-05	0.00105	Tgfbr2	transforming growth factor, beta receptor II
1418489_a_at	Mm.75467.1	7.11	8.72	-3.06	5e-05	0.001055	Calcrl	calcitonin receptor-like
1424998_at	Mm.210497.1	4.23	6.35	-4.35	5e-05	0.001058	Adgre4	adhesion G protein-coupled receptor E4
1425764_a_at	Mm.24210.2	5.69	7.22	-2.89	5.1e-05	0.001067	Bcat2	branched chain aminotransferase 2, mitochondrial
1446330_at	Mm.33978.1	6.54	5.47	2.1	5.1e-05	0.001067
1433783_at	Mm.29733.3	7.94	6.33	3.04	5.1e-05	0.001071	Ldb3	LIM domain binding 3
1453836_a_at	Mm.194795.3	7.84	9.75	-3.76	5.1e-05	0.001071	Mgll	monoglyceride lipase
1437403_at	Mm.101115.1	9.23	7.52	3.28	5.1e-05	0.001072	Samd5	sterile alpha motif domain containing 5
1421313_s_at	Mm.206790.1	7.58	8.66	-2.12	5.2e-05	0.001076	Cttn	cortactin
1430514_a_at	Mm.178550.3	8.83	10.17	-2.53	5.2e-05	0.001077	Cd99	CD99 antigen
1451563_at	Mm.210497.1	6.07	7.79	-3.29	5.2e-05	0.001077	Adgre4	adhesion G protein-coupled receptor E4
1425810_a_at	Mm.196484.2	10.73	12.44	-3.27	5.3e-05	0.001093	Csrp1	cysteine and glycine-rich protein 1
1437513_a_at	Mm.29344.4	9.12	10.55	-2.68	5.3e-05	0.001093	Serinc1	serine incorporator 1
1438631_x_at	Mm.38436.3	10.2	8.7	2.83	5.3e-05	0.001093	Ttc13	tetratricopeptide repeat domain 13
1421242_at	Mm.214932.1	6.93	8.26	-2.51	5.4e-05	0.001102	Rnf144a	ring finger protein 144A
1451641_at	Mm.31324.1	9	7.72	2.42	5.4e-05	0.001102	Dbr1	debranching enzyme homolog 1 (S. cerevisiae)
1433623_at	Mm.33008.1	9.1	7.62	2.79	5.4e-05	0.001102	Zfp367	zinc finger protein 367
1427407_s_at	Mm.28581.1	10.86	9.79	2.11	5.4e-05	0.001102	Trip11	thyroid hormone receptor interactor 11
1427967_at	Mm.39965.1	4.66	5.87	-2.31	5.4e-05	0.001102	Srgap2	SLIT-ROBO Rho GTPase activating protein 2
1438786_a_at	Mm.18001.2	8.07	6.92	2.21	5.4e-05	0.001106
1425329_a_at	Mm.22560.2	8.21	9.92	-3.28	5.4e-05	0.001108	Cyb5r3	cytochrome b5 reductase 3
1450115_at	Mm.4446.1	5.36	6.58	-2.32	5.6e-05	0.001134	Gnaq	guanine nucleotide binding protein, alpha q polypeptide
1436607_a_at	Mm.203892.2	5.62	6.68	-2.1	5.7e-05	0.001143	Kidins220	kinase D-interacting substrate 220
1430984_at	Mm.196297.1	4.64	6.78	-4.41	5.7e-05	0.001143	Azin1	antizyme inhibitor 1
1449676_at	Mm.206835.1	7.12	5.93	2.27	5.8e-05	0.001151	Rab2a	RAB2A, member RAS oncogene family
1456120_at	Mm.183116.2	9.35	8.21	2.21	5.8e-05	0.001158	Secisbp2l	SECIS binding protein 2-like
1425515_at	Mm.3058.1	7.01	8.54	-2.88	5.9e-05	0.001163	Pik3r1	phosphatidylinositol 3-kinase, regulatory subunit, polypeptide 1 (p85 alpha)
1443697_at	Mm.214313.1	7.14	5.85	2.43	5.9e-05	0.001166
1439966_x_at	Mm.157748.1	6.45	5.37	2.11	6e-05	0.001177	Sfxn2	sideroflexin 2
1448348_at	Mm.1098.1	7.49	8.89	-2.65	6e-05	0.001179	Caprin1	cell cycle associated protein 1
1436708_x_at	Mm.1500.2	10.14	8.55	3.01	6.1e-05	0.001186	Mcm4	minichromosome maintenance deficient 4 homolog (S. cerevisiae)
1440776_at	Mm.208624.1	8.33	6.81	2.86	6.1e-05	0.001186	Limch1	LIM and calponin homology domains 1
1442164_at	Mm.74652.1	6.28	5.25	2.04	6.1e-05	0.001191	Blzf1	basic leucine zipper nuclear factor 1
1447767_at	Mm.165569.1	4.57	6.11	-2.91	6.1e-05	0.001191	Cdkl4	cyclin-dependent kinase-like 4
1427979_at	Mm.34028.1	5.36	6.66	-2.47	6.2e-05	0.001195	Efcab14	EF-hand calcium binding domain 14
1460227_at	Mm.8245.1	8.87	7.3	2.97	6.2e-05	0.001197	Timp1	tissue inhibitor of metalloproteinase 1
1424936_a_at	Mm.108242.1	6.47	7.55	-2.12	6.2e-05	0.001201	Dnah8	dynein, axonemal, heavy chain 8
1421166_at	Mm.11677.1	5.28	6.44	-2.23	6.3e-05	0.001211	Atrn	attractin
1432344_a_at	Mm.19133.3	7.09	9.44	-5.07	6.3e-05	0.001213	Aplp2	amyloid beta (A4) precursor-like protein 2
1459913_at	Mm.89570.2	8.25	9.5	-2.37	6.4e-05	0.001217	Tnfsf10	tumor necrosis factor (ligand) superfamily, member 10
1429065_at	Mm.45965.1	8.97	7.71	2.4	6.4e-05	0.00122	Ikbip	IKBKB interacting protein
1432027_a_at	Mm.196310.2	5.35	6.5	-2.21	6.5e-05	0.001229	LOC102641289; Tbc1d14	TBC1 domain family member 14; TBC1 domain family, member 14
1420148_at	Mm.206905.1	6.14	7.45	-2.49	6.6e-05	0.001235	Slc6a6	solute carrier family 6 (neurotransmitter transporter, taurine), member 6
1436739_at	Mm.35062.1	7.38	8.65	-2.41	6.6e-05	0.001236	Agtr1a	angiotensin II receptor, type 1a
1419588_at	Mm.75161.1	6.77	5.66	2.16	6.6e-05	0.001239	Spag1	sperm associated antigen 1
1432436_a_at	Mm.27450.2	7.1	8.53	-2.71	6.7e-05	0.001252	Ak3	adenylate kinase 3
1452383_at	Mm.79728.1	4.57	5.65	-2.12	6.7e-05	0.001258	Rps6ka3	ribosomal protein S6 kinase polypeptide 3
1426538_a_at	Mm.222.7	6.38	7.66	-2.43	6.8e-05	0.001263	Trp53	transformation related protein 53
1453995_a_at	Mm.5128.2	5.58	6.71	-2.19	6.8e-05	0.001265	Trmt2a	TRM2 tRNA methyltransferase 2A
1449040_a_at	Mm.20294.1	9.13	7.88	2.38	6.8e-05	0.001269	Sephs2	selenophosphate synthetase 2
1441968_at	Mm.161936.1	6.67	7.75	-2.12	6.9e-05	0.001277	Tspan9	tetraspanin 9
1448162_at	Mm.1021.1	10.51	9.3	2.32	7e-05	0.001292	Vcam1	vascular cell adhesion molecule 1
1448060_at	Mm.24509.1	6.04	7.16	-2.18	7.1e-05	0.001295	Sema6d	sema domain, transmembrane domain (TM), and cytoplasmic domain, (semaphorin) 6D
1420835_at	Mm.41116.1	6.93	7.97	-2.06	7.1e-05	0.001295	Slc25a30	solute carrier family 25, member 30
1460259_s_at	Mm.20897.1	7.13	4.5	6.21	7.1e-05	0.001295	Clca1; Clca2; Clca3a1; Clca3a2	chloride channel accessory 1; chloride channel accessory 2; chloride channel accessory 3A1; chloride channel accessory 3A2
1417852_x_at	Mm.136780.1	7.27	4.94	5.04	7.1e-05	0.001295	Clca1; Clca3a1	chloride channel accessory 1; chloride channel accessory 3A1
1437276_at	Mm.61428.1	7.49	6.33	2.24	7.1e-05	0.001296	Hinfp	histone H4 transcription factor
1449061_a_at	Mm.2903.1	8.95	7.41	2.91	7.1e-05	0.0013	Prim1	DNA primase, p49 subunit
1429197_s_at	Mm.39565.1	8.53	7.34	2.27	7.2e-05	0.001303	Rabgap1l	RAB GTPase activating protein 1-like
1453041_at	Mm.37539.1	5.8	4.67	2.19	7.2e-05	0.001305	Ano9	anoctamin 9
1419728_at	Mm.4660.1	7.66	4.47	9.12	7.3e-05	0.001313	Cxcl5	chemokine (C-X-C motif) ligand 5
1453591_at	Mm.216457.1	6.19	4.95	2.36	7.3e-05	0.001315	Tmem242	transmembrane protein 242
1437696_at	Mm.33148.1	8.45	7.38	2.1	7.3e-05	0.00132	Zfp948	zinc finger protein 948
1421011_at	Mm.1187.1	8.59	10.15	-2.95	7.4e-05	0.00133	Hsd17b11	hydroxysteroid (17-beta) dehydrogenase 11
1450136_at	Mm.97734.1	5.73	7.21	-2.78	7.5e-05	0.001337	Cd38	CD38 antigen
1421813_a_at	Mm.3363.1	10	11.73	-3.31	7.5e-05	0.001337	Psap	prosaposin
1444552_at	Mm.218148.1	8.41	7.27	2.21	7.5e-05	0.001339
1436952_at	Mm.19788.3	6.74	8.29	-2.92	7.5e-05	0.00134	Klf9	Kruppel-like factor 9
1419099_x_at	Mm.4441.1	5.95	7.91	-3.89	7.5e-05	0.00134	Stom	stomatin
1419209_at	Mm.21013.1	8	5.63	5.18	7.5e-05	0.00134	Cxcl1	chemokine (C-X-C motif) ligand 1
1422027_a_at	Mm.14115.1	7.45	8.5	-2.07	7.6e-05	0.001346	Ets1	E26 avian leukemia oncogene 1, 5' domain
1427646_a_at	Mm.7634.2	6.27	7.83	-2.95	7.6e-05	0.001346	Arhgef2	rho/rac guanine nucleotide exchange factor (GEF) 2
1437247_at	Mm.24684.1	9.99	8.89	2.14	7.6e-05	0.001346	Fosl2	fos-like antigen 2
1441971_at	Mm.25647.1	7.84	6.48	2.56	7.7e-05	0.001348
1448581_at	Mm.22795.1	6.74	7.84	-2.14	7.7e-05	0.001349	Zfp346	zinc finger protein 346
1418156_at	Mm.24386.1	9.18	7.95	2.35	7.7e-05	0.001353	Kcne4	potassium voltage-gated channel, Isk-related subfamily, gene 4
1416190_a_at	Mm.28375.1	6.88	8.18	-2.46	7.7e-05	0.001355	Sec61a1	Sec61 alpha 1 subunit (S. cerevisiae)
1422975_at	Mm.38931.1	5.79	7.43	-3.13	7.8e-05	0.001367	Mme	membrane metallo endopeptidase
1439433_a_at	Mm.214976.5	9.04	7.75	2.43	7.9e-05	0.001369	Slc35a2	solute carrier family 35 (UDP-galactose transporter), member A2
1437028_at	Mm.46033.1	11.42	13.18	-3.38	7.9e-05	0.001371	Sftpb	surfactant associated protein B
1422953_at	Mm.57142.1	7.21	9.13	-3.79	7.9e-05	0.001373	Fpr2	formyl peptide receptor 2
1421845_at	Mm.22435.1	6.94	8.1	-2.23	8e-05	0.001382	Golph3	golgi phosphoprotein 3
1456244_x_at	Mm.29675.2	10.05	8.56	2.81	8.1e-05	0.001384	Glrx3	glutaredoxin 3
1450259_a_at	Mm.4697.1	4.33	5.44	-2.15	8.2e-05	0.001399	Stat5a	signal transducer and activator of transcription 5A
1438148_at	Mm.214043.1	4.39	3.34	2.08	8.2e-05	0.001399	Cxcl3	chemokine (C-X-C motif) ligand 3
1446212_at	Mm.207886.1	4.91	6.48	-2.96	8.2e-05	0.001401
1449262_s_at	Mm.218854.1	6.33	7.43	-2.14	8.3e-05	0.001413	Lin7c	lin-7 homolog C (C. elegans)
1423594_a_at	Mm.2377.1	6.47	8.4	-3.81	8.3e-05	0.001413	Ednrb	endothelin receptor type B
1452638_s_at	Mm.221051.1	4.61	6.12	-2.84	8.4e-05	0.001421	Dnm1l	dynamin 1-like
1420894_at	Mm.197552.1	4.33	5.41	-2.12	8.4e-05	0.001421	Tgfbr1	transforming growth factor, beta receptor I
1425426_a_at	Mm.87279.2	4.9	6.05	-2.21	8.4e-05	0.001421	Mef2a	myocyte enhancer factor 2A
1446050_at	Mm.182716.1	6.13	4.68	2.73	8.6e-05	0.001436
1433028_at	Mm.159248.1	7.59	6.33	2.39	8.6e-05	0.001441
1449305_at	Mm.2578.1	4.99	6.18	-2.27	8.6e-05	0.001444	F10	coagulation factor X
1436398_at	Mm.130709.1	5.91	7.33	-2.67	8.7e-05	0.001446
1439740_s_at	Mm.200468.1	8.99	7.68	2.48	8.7e-05	0.001448	Uck2	uridine-cytidine kinase 2
1448158_at	Mm.2580.1	7.31	8.34	-2.04	8.7e-05	0.00145	Sdc1	syndecan 1
1447504_at	Mm.74686.1	6.76	5.57	2.28	8.7e-05	0.001454
1451604_a_at	Mm.4839.2	9.19	10.62	-2.69	8.9e-05	0.001475	Acvrl1	activin A receptor, type II-like 1
1434089_at	Mm.27313.1	9.61	8.46	2.23	9e-05	0.001487	Synpo	synaptopodin
1460014_at	Mm.131234.1	4.81	6.38	-2.99	9.1e-05	0.001495	Treml4	triggering receptor expressed on myeloid cells-like 4
1423295_at	Mm.5885.1	8.62	7.47	2.21	9.2e-05	0.001502	Tm9sf2	transmembrane 9 superfamily member 2
1456951_at	Mm.37235.1	6.7	5.02	3.21	9.2e-05	0.001504	Mybl1	myeloblastosis oncogene-like 1
1417576_a_at	Mm.46150.1	4.3	5.36	-2.08	9.2e-05	0.001504	Otub2	OTU domain, ubiquitin aldehyde binding 2
1450821_at	Mm.38756.1	5.78	6.79	-2.02	9.3e-05	0.001506	Kat2b	K(lysine) acetyltransferase 2B
1433934_at	Mm.33878.1	9.97	8.77	2.3	9.3e-05	0.001506	Sec24a	Sec24 related gene family, member A (S. cerevisiae)
1422983_at	Mm.116903.1	9.33	7.4	3.8	9.4e-05	0.001515	Itgb6	integrin beta 6
1418394_a_at	Mm.182255.1	11.16	12.21	-2.06	9.4e-05	0.001521	Adgre5	adhesion G protein-coupled receptor E5
1450379_at	Mm.28687.1	9.79	11.58	-3.45	9.5e-05	0.001524	Msn	moesin
1451967_x_at	Mm.16710.2	11.13	9.88	2.39	9.5e-05	0.001529	Kpnb1	karyopherin (importin) beta 1
1460717_at	Mm.20445.1	6.06	7.08	-2.02	9.5e-05	0.001529	Tspyl1	testis-specific protein, Y-encoded-like 1
1456379_x_at	Mm.39067.2	6.64	5.13	2.85	9.6e-05	0.001532	Dner	delta/notch-like EGF repeat containing
1439706_at	Mm.185024.1	6.25	5.18	2.1	9.6e-05	0.001532
1442640_at	Mm.170054.1	6.83	7.94	-2.16	9.6e-05	0.001532	Slfn5	schlafen 5
1421789_s_at	Mm.177725.1	4.39	6.09	-3.23	9.9e-05	0.001566	Arf3	ADP-ribosylation factor 3
1428879_at	Mm.38610.2	5.84	7.39	-2.92	9.9e-05	0.001566	Pitpnc1	phosphatidylinositol transfer protein, cytoplasmic 1
1435631_x_at	Mm.182692.3	9.75	8.7	2.07	9.9e-05	0.00157	Sh3glb1	SH3-domain GRB2-like B1 (endophilin)
1444992_at	Mm.203544.1	5.95	7.1	-2.22	9.9e-05	0.001573	AI120166	expressed sequence AI120166
1422751_at	Mm.12823.1	9.54	8.41	2.19	0.0001	0.001586	Tle1	transducin-like enhancer of split 1, homolog of Drosophila E(spl)
1434449_at	Mm.184351.5	8.6	6.42	4.54	0.000101	0.00159	Aqp4	aquaporin 4
1416437_a_at	Mm.43081.1	6.59	7.78	-2.28	0.000103	0.001607	Mapk8ip3	mitogen-activated protein kinase 8 interacting protein 3
1430692_a_at	Mm.14352.3	7.04	8.39	-2.56	0.000103	0.001608	Sel1l	sel-1 suppressor of lin-12-like (C. elegans)
1440196_at	Mm.120410.1	6.57	7.61	-2.05	0.000103	0.001615
1450808_at	Mm.56951.1	5.69	7.69	-4	0.000104	0.00162	Fpr1	formyl peptide receptor 1
1424208_at	Mm.18509.2	9.24	7.59	3.14	0.000104	0.001622	Ptger4	prostaglandin E receptor 4 (subtype EP4)
1431196_at	Mm.153302.1	5.46	6.84	-2.6	0.000105	0.001626	Atp2c1	ATPase, Ca++-sequestering
1425796_a_at	Mm.6904.2	6.23	7.71	-2.78	0.000106	0.001635	Fgfr3	fibroblast growth factor receptor 3
1423537_at	Mm.1222.1	7.04	8.22	-2.27	0.000106	0.001638	Gap43	growth associated protein 43
1454846_at	Mm.28221.1	7.83	6.8	2.05	0.000107	0.001646	Utp15	UTP15, U3 small nucleolar ribonucleoprotein, homolog (yeast)
1418480_at	Mm.157750.1	6.65	7.81	-2.25	0.000109	0.001665	Ppbp	pro-platelet basic protein
1435114_at	Mm.2718.2	8.09	7.07	2.04	0.000109	0.001665	Wdhd1	WD repeat and HMG-box DNA binding protein 1
1436964_at	Mm.133704.1	7.05	5.77	2.43	0.00011	0.001671
1438824_at	Mm.16757.3	6.53	5.02	2.84	0.000111	0.001678	Slc20a1	solute carrier family 20, member 1
1417502_at	Mm.18590.1	8.76	11.29	-5.77	0.000111	0.001678	Tspan7	tetraspanin 7
1455593_at	Mm.29123.1	4.55	5.81	-2.39	0.000111	0.001681	Apob	apolipoprotein B
1459878_a_at	Mm.26707.2	8.04	6.92	2.18	0.000112	0.001686
1429246_a_at	Mm.22619.2	8.52	10	-2.78	0.000112	0.001688	Anxa6	annexin A6
1423444_at	Mm.6710.1	11.38	10.27	2.15	0.000112	0.001689	Rock1	Rho-associated coiled-coil containing protein kinase 1
1419376_at	Mm.23947.1	8.74	9.86	-2.18	0.000112	0.001693	Fibin	fin bud initiation factor homolog (zebrafish)
1448482_at	Mm.30239.1	6.97	9.25	-4.85	0.000114	0.001713	Slc39a8	solute carrier family 39 (metal ion transporter), member 8
1416876_at	Mm.202348.1	5.09	6.22	-2.19	0.000116	0.00173	Parvg	parvin, gamma
1447517_at	Mm.218098.1	8.49	7.42	2.11	0.000116	0.001734	Skiv2l2	superkiller viralicidic activity 2-like 2 (S. cerevisiae)
1425445_a_at	Mm.35090.2	9.19	10.51	-2.5	0.000117	0.001738	Cldn18	claudin 18
1450007_at	Mm.27065.1	7.41	8.81	-2.64	0.000117	0.001739	Chp1	calcineurin-like EF hand protein 1
1440833_at	Mm.102479.1	6.75	5.44	2.48	0.000118	0.001748	Cdk13	cyclin-dependent kinase 13
1453593_at	Mm.32828.1	10.01	8.77	2.36	0.000118	0.001749	Vgll3	vestigial like 3 (Drosophila)
1458458_at	Mm.208029.1	4.1	5.54	-2.71	0.000118	0.001754	Slfn5	schlafen 5
1419526_at	Mm.1338.1	6.73	7.98	-2.38	0.000118	0.001754	Fgr	Gardner-Rasheed feline sarcoma viral (Fgr) oncogene homolog
1452241_at	Mm.1687.1	9.47	8.39	2.12	0.00012	0.001766	Topbp1	topoisomerase (DNA) II binding protein 1
1416053_at	Mm.4640.1	5.85	4.71	2.2	0.00012	0.00177	Lrrn1	leucine rich repeat protein 1, neuronal
1452388_at	Mm.196559.1	7.69	6.05	3.13	0.000121	0.001772	Hspa1a	heat shock protein 1A
1429046_at	Mm.45797.1	8.05	9.17	-2.17	0.000121	0.001775	Smurf2	SMAD specific E3 ubiquitin protein ligase 2
1420828_s_at	Mm.14722.1	10.86	11.9	-2.06	0.000122	0.001782	Cdk5rap2; Gm2423; Ywhaq	CDK5 regulatory subunit associated protein 2; predicted gene 2423; tyrosine 3-monooxygenase/tryptophan 5-monooxygenase activation protein, theta polypeptide
1435057_x_at	Mm.130322.2	7.65	6.49	2.23	0.000123	0.001795	Polr1e	polymerase (RNA) I polypeptide E
1429251_at	Mm.44405.1	8.84	7.47	2.57	0.000123	0.001796	Prdm2	PR domain containing 2, with ZNF domain
1418250_at	Mm.5376.1	8.08	9.09	-2.01	0.000124	0.001811	Arl4d	ADP-ribosylation factor-like 4D
1430185_at	Mm.130788.1	7.99	6.82	2.25	0.000125	0.001816
1425368_a_at	Mm.4390.2	6.71	8.07	-2.56	0.000125	0.001816	Numb	numb gene homolog (Drosophila)
1448945_at	Mm.44187.1	8.14	9.48	-2.53	0.000126	0.001826	Pllp	plasma membrane proteolipid
1419946_s_at	Mm.206835.1	5.49	4.45	2.06	0.000127	0.001832	Rab2a	RAB2A, member RAS oncogene family
1434365_a_at	Mm.28152.2	6.3	4.73	2.98	0.000127	0.001833	BC055324	cDNA sequence BC055324
1439495_at	Mm.103598.1	9.28	8.19	2.13	0.000129	0.001846	Uvssa	UV stimulated scaffold protein A
1438852_x_at	Mm.4933.4	9.32	7.58	3.35	0.00013	0.001851	Mcm6	minichromosome maintenance deficient 6 (MIS5 homolog, S. pombe) (S. cerevisiae)
1426667_a_at	Mm.23889.1	7.7	8.86	-2.24	0.000131	0.00187	Sun1	Sad1 and UNC84 domain containing 1
1460588_at	Mm.111887.1	8.23	7.23	2.01	0.000132	0.001874	Carf	calcium response factor
1437798_at	Mm.23277.1	6.62	4.94	3.2	0.000133	0.001885
1434389_at	Mm.28960.1	9.57	8.54	2.04	0.000134	0.001896	Sos1	son of sevenless homolog 1 (Drosophila)
1432143_a_at	Mm.87639.2	8.17	9.71	-2.91	0.000135	0.001897	Hbp1	high mobility group box transcription factor 1
1448093_s_at	Mm.37491.1	7.36	5.72	3.12	0.000135	0.001897	C77405	expressed sequence C77405
1420464_s_at	Mm.87804.1	4.92	7.44	-5.72	0.000135	0.001899	Gm10693; Gm14548; Lilra6; Pira1; Pira11; Pira2; Pira4; Pira5; Pira6; Pira7; Pirb	predicted pseudogene 10693; predicted gene 14548; leukocyte immunoglobulin-like receptor, subfamily A (with TM domain), member 6; paired-Ig-like receptor A1; paired-Ig-like receptor A11; paired-Ig-like receptor A2; paired-Ig-like receptor A4; paired-Ig-like receptor A5; paired-Ig-like receptor A6; paired-Ig-like receptor A7; paired Ig-like receptor B
1425803_a_at	Mm.322.2	7.78	8.81	-2.05	0.000136	0.001904	Mbd2	methyl-CpG binding domain protein 2
1442109_at	Mm.88123.1	8.13	6.93	2.3	0.000138	0.00192	Fubp1	far upstream element (FUSE) binding protein 1
1433583_at	Mm.39548.1	7.44	5.83	3.05	0.000139	0.001928	Zfp365	zinc finger protein 365
1442886_at	Mm.107289.1	7.78	9.21	-2.71	0.00014	0.001933	Tra2a	transformer 2 alpha homolog (Drosophila)
1427569_a_at	Mm.42222.2	6.52	7.85	-2.52	0.00014	0.00194	Utrn	utrophin
1446673_at	Mm.209430.1	6.33	5.22	2.16	0.000141	0.001943
1416298_at	Mm.4406.1	5.85	7	-2.23	0.000142	0.001954	Mmp9	matrix metallopeptidase 9
1421889_a_at	Mm.19133.1	9.27	10.56	-2.44	0.000143	0.001958	Aplp2	amyloid beta (A4) precursor-like protein 2
1437163_x_at	Mm.10182.3	8.53	7.5	2.04	0.000143	0.001965	Gtf2h4	general transcription factor II H, polypeptide 4
1432646_a_at	Mm.15985.3	4	5.75	-3.38	0.000144	0.001972	2900097C17Rik	RIKEN cDNA 2900097C17 gene
1460647_a_at	Mm.2376.1	9.1	7.81	2.44	0.000146	0.001985	Nr2f6	nuclear receptor subfamily 2, group F, member 6
1420827_a_at	Mm.2103.1	11.52	9.94	2.98	0.000151	0.002022	Ccng1	cyclin G1
1427729_at	Mm.221028.1	6.34	5.29	2.07	0.000151	0.00203	Ehd2	EH-domain containing 2
1452427_s_at	Mm.200509.1	7.39	8.47	-2.12	0.000152	0.002034	Hacd3	3-hydroxyacyl-CoA dehydratase 3
1435955_at	Mm.24444.1	5.31	6.34	-2.04	0.000152	0.002034	Siglecg	sialic acid binding Ig-like lectin G
1417963_at	Mm.6105.1	10.34	12.01	-3.18	0.000152	0.002036	Pltp	phospholipid transfer protein
1451956_a_at	Mm.22745.2	6.21	7.53	-2.49	0.000153	0.00204	Sigmar1	sigma non-opioid intracellular receptor 1
1415784_at	Mm.196201.1	7.07	8.45	-2.62	0.000153	0.00204	Vps35	vacuolar protein sorting 35
1423267_s_at	Mm.16234.1	6.76	7.85	-2.13	0.000155	0.002052	Itga5	integrin alpha 5 (fibronectin receptor alpha)
1417640_at	Mm.2987.1	6.56	7.57	-2.02	0.000155	0.002052	Cd79b	CD79B antigen
1437658_a_at	Mm.28239.3	8.14	6.97	2.25	0.000156	0.002059	Snord22	small nucleolar RNA, C/D box 22
1435368_a_at	Mm.9248.2	9	7.99	2.01	0.00016	0.00209	Parp1	poly (ADP-ribose) polymerase family, member 1
1426575_at	Mm.220936.1	7.3	8.47	-2.26	0.00016	0.00209	Sgms1	sphingomyelin synthase 1
1455512_at	Mm.41587.1	5.29	3.94	2.55	0.00016	0.00209	Shisa6	shisa family member 6
1439151_at	Mm.169755.1	6.14	7.77	-3.11	0.000162	0.002106	Msrb3	methionine sulfoxide reductase B3
1420838_at	Mm.3993.1	7.15	8.33	-2.26	0.000162	0.002107	Ntrk2	neurotrophic tyrosine kinase, receptor, type 2
1420022_s_at	Mm.202151.1	5.39	4.39	2.01	0.000163	0.002112
1447706_at	Mm.136858.1	9.08	7.54	2.9	0.000163	0.002112
1443939_at	Mm.35603.1	8.7	7.55	2.21	0.000163	0.002115	Trabd2b	TraB domain containing 2B
1426327_s_at	Mm.140246.1	8.42	7.37	2.06	0.000164	0.002116	Zfp91; Zfp91Cntf	zinc finger protein 91; Zfp91-Cntf readthrough transcript (NMD candidate)
1417394_at	Mm.4325.1	11.84	10.8	2.05	0.000166	0.002134	Klf4	Kruppel-like factor 4 (gut)
1451065_a_at	Mm.28222.1	9.94	8.44	2.84	0.00017	0.002169	Ddx39	DEAD (Asp-Glu-Ala-Asp) box polypeptide 39
1437985_a_at	Mm.5624.3	9.03	7.99	2.05	0.000171	0.002176	2310061I04Rik	RIKEN cDNA 2310061I04 gene
1440342_at	Mm.71877.1	8.31	6.29	4.05	0.000171	0.002177	G530011O06Rik	RIKEN cDNA G530011O06 gene
1424598_at	Mm.157743.1	9.66	8.55	2.17	0.000173	0.002191	Ddx6	DEAD (Asp-Glu-Ala-Asp) box polypeptide 6
1425225_at	Mm.137745.1	5.56	7.02	-2.75	0.000173	0.002191	Fcgr4	Fc receptor, IgG, low affinity IV
1454869_at	Mm.55685.1	4.53	3.32	2.32	0.000176	0.002222	Dcaf12l1	DDB1 and CUL4 associated factor 12-like 1
1420484_a_at	Mm.3667.1	6.39	8.12	-3.33	0.000177	0.002224	Vtn	vitronectin
1441073_at	Mm.27911.1	4.6	5.69	-2.13	0.00018	0.002247	Gm33248	predicted gene, 33248
1424341_s_at	Mm.192215.2	4.87	7.16	-4.88	0.000181	0.002251	Pcdha1; Pcdha10; Pcdha11; Pcdha12; Pcdha2; Pcdha3; Pcdha4; Pcdha5; Pcdha6; Pcdha7; Pcdha8; Pcdha9; Pcdhac1; Pcdhac2	protocadherin alpha 1; protocadherin alpha 10; protocadherin alpha 11; protocadherin alpha 12; protocadherin alpha 2; protocadherin alpha 3; protocadherin alpha 4; protocadherin alpha 5; protocadherin alpha 6; protocadherin alpha 7; protocadherin alpha 8; protocadherin alpha 9; protocadherin alpha subfamily C, 1; protocadherin alpha subfamily C, 2
1450032_at	Mm.23996.1	7.58	9.6	-4.04	0.000182	0.002255	Slco2a1	solute carrier organic anion transporter family, member 2a1
1418077_at	Mm.1384.1	7.14	8.16	-2.04	0.000186	0.00229	Trim21	tripartite motif-containing 21
1427773_a_at	Mm.22473.2	10.81	11.9	-2.12	0.000188	0.002306	Rabac1	Rab acceptor 1 (prenylated)
1418997_at	Mm.46847.1	6.9	5.75	2.22	0.000189	0.00231	Lyrm5	LYR motif containing 5
1425575_at	Mm.1977.1	8.03	6.14	3.7	0.00019	0.002315	Epha3	Eph receptor A3
1420697_at	Mm.218870.1	6.22	7.8	-2.98	0.000191	0.002324	Slc15a3	solute carrier family 15, member 3
1425714_a_at	Mm.32584.1	4.18	5.33	-2.22	0.000192	0.002331	Nfam1	Nfat activating molecule with ITAM motif 1
1436174_at	Mm.215758.1	9.83	8.45	2.61	0.000193	0.00234	Atad2	ATPase family, AAA domain containing 2
1452483_a_at	Mm.24138.2	6.94	8.52	-2.99	0.000193	0.00234	Cd44	CD44 antigen
1453977_at	Mm.6925.3	6.25	4.97	2.42	0.000195	0.002354	Exoc4	exocyst complex component 4
1420175_at	Mm.195286.1	7.45	6.39	2.09	0.000198	0.002375	Tax1bp1	Tax1 (human T cell leukemia virus type I) binding protein 1
1418762_at	Mm.20236.1	9.41	7.8	3.04	0.000198	0.002376	Cd55	CD55 molecule, decay accelerating factor for complement
1423268_at	Mm.16234.1	5.17	6.27	-2.14	0.000199	0.002383	Itga5	integrin alpha 5 (fibronectin receptor alpha)
1460354_a_at	Mm.10076.1	9.76	8.64	2.18	0.000207	0.002443	Mrpl13	mitochondrial ribosomal protein L13
1415818_at	Mm.22619.1	10.08	11.14	-2.1	0.000208	0.002448	Anxa6	annexin A6
1419098_at	Mm.4441.1	5.94	7.7	-3.4	0.000208	0.002449	Stom	stomatin
1440802_at	Mm.138109.1	5.87	4.69	2.25	0.000209	0.002452
1448207_at	Mm.200673.1	6.52	7.63	-2.16	0.000213	0.002479	Lasp1	LIM and SH3 protein 1
1434529_x_at	Mm.30264.2	9.91	8.74	2.25	0.000214	0.002486	Chfr	checkpoint with forkhead and ring finger domains
1455814_x_at	Mm.28222.2	10.14	9.04	2.15	0.000215	0.002492	Ddx39	DEAD (Asp-Glu-Ala-Asp) box polypeptide 39
1446444_at	Mm.215950.1	7.54	6.31	2.36	0.000215	0.002492	Rc3h2	ring finger and CCCH-type zinc finger domains 2
1420841_at	Mm.29855.1	8.07	9.08	-2.02	0.000216	0.002499	Ptprf	protein tyrosine phosphatase, receptor type, F
1422990_at	Mm.86844.1	5.77	6.96	-2.28	0.000218	0.00251	Met	met proto-oncogene
1438183_x_at	Mm.104920.3	7.88	6.46	2.68	0.000219	0.002513	Sord	sorbitol dehydrogenase
1431686_a_at	Mm.87312.3	6.02	7.68	-3.16	0.000221	0.002529	Gmfb	glia maturation factor, beta
1419918_at	Mm.202023.1	8.72	7.62	2.14	0.000221	0.002531	Tmed7	transmembrane emp24 protein transport domain containing 7
1416573_at	Mm.203556.1	6.38	7.54	-2.23	0.000225	0.002564	Pofut2	protein O-fucosyltransferase 2
1430533_a_at	Mm.3476.3	9.69	10.78	-2.13	0.000226	0.002571	Ctnnb1	catenin (cadherin associated protein), beta 1
1452324_at	Mm.4608.2	7.89	6.54	2.55	0.000226	0.002571	Pvt1	plasmacytoma variant translocation 1
1455904_at	Mm.35844.5	9.3	8.04	2.39	0.000227	0.00258	Gas5; Snord47	growth arrest specific 5; small nucleolar RNA, C/D box 47
1442058_s_at	Mm.200604.1	8.23	5.87	5.14	0.000228	0.002585	Psmc3ip	proteasome (prosome, macropain) 26S subunit, ATPase 3, interacting protein
1426314_at	Mm.2377.2	6.69	8.56	-3.65	0.00023	0.002597	Ednrb	endothelin receptor type B
1426326_at	Mm.140246.1	9.31	8.14	2.25	0.000232	0.002614	Zfp91	zinc finger protein 91
1433863_at	Mm.1538.2	6.3	5.27	2.05	0.000232	0.002614	Btf3	basic transcription factor 3
1431057_a_at	Mm.22345.3	10.62	9.25	2.59	0.000233	0.002622	Prss23	protease, serine 23
1450124_a_at	Mm.6306.1	6.63	7.9	-2.41	0.000233	0.002622	Atp2a3	ATPase, Ca++ transporting, ubiquitous
1438466_at	Mm.72845.1	7.45	6.15	2.47	0.000236	0.002642	Dnah7b	dynein, axonemal, heavy chain 7B
1439403_x_at	Mm.22030.3	8.23	6.85	2.61	0.000237	0.002656	Rlim	ring finger protein, LIM domain interacting
1438021_at	Mm.31037.1	8.56	7.36	2.29	0.00024	0.002673	Rbm47	RNA binding motif protein 47
1418566_s_at	Mm.30177.1	11.02	10.01	2.02	0.000241	0.002673	Nudcd2	NudC domain containing 2
1426858_at	Mm.3092.1	8.06	6.91	2.23	0.000244	0.002698	Inhbb	inhibin beta-B
1436128_at	Mm.182164.1	6.36	5.3	2.08	0.000245	0.002705	Plekha8	pleckstrin homology domain containing, family A (phosphoinositide binding specific) member 8
1438171_x_at	Mm.29122.4	10.88	9.85	2.03	0.000248	0.002723	Mettl9	methyltransferase like 9
1448894_at	Mm.5378.1	9.7	8.39	2.5	0.000249	0.002727	Akr1b8	aldo-keto reductase family 1, member B8
1443273_at	Mm.213365.1	5.88	4.74	2.2	0.00025	0.00274
1432161_a_at	Mm.32215.2	5.81	4.75	2.08	0.000254	0.002764	Ptar1	protein prenyltransferase alpha subunit repeat containing 1
1431431_a_at	Mm.29169.2	6.73	7.75	-2.03	0.000254	0.002765	Nfs1	nitrogen fixation gene 1 (S. cerevisiae)
1452514_a_at	Mm.4394.2	7.98	10.51	-5.78	0.000255	0.00277	Kit	kit oncogene
1415921_a_at	Mm.21526.1	5.06	6.68	-3.07	0.000256	0.002774	Tnfrsf19	tumor necrosis factor receptor superfamily, member 19
1452527_a_at	Mm.27861.4	7.22	8.59	-2.59	0.000256	0.002774	P2rx4	purinergic receptor P2X, ligand-gated ion channel 4
1457386_at	Mm.212371.1	7.4	4.97	5.4	0.000256	0.002776
1419030_at	Mm.206768.1	7.65	8.79	-2.21	0.000257	0.002785	Ero1l	ERO1-like (S. cerevisiae)
1436413_at	Mm.35407.1	6.01	4.98	2.05	0.000258	0.002785	Frk	fyn-related kinase
1437312_at	Mm.33974.1	7.4	6.08	2.49	0.000258	0.002785	Bmpr1b	bone morphogenetic protein receptor, type 1B
1431274_a_at	Mm.2849.2	6.36	7.5	-2.2	0.000258	0.002785	Hspa9	heat shock protein 9
1456084_x_at	Mm.41573.6	9.75	8.21	2.91	0.000262	0.002811	Fmod	fibromodulin
1456768_a_at	Mm.32337.1	11.53	10.04	2.8	0.000265	0.00283	Mmrn2	multimerin 2
1423226_at	Mm.4046.1	5.77	7.3	-2.88	0.000268	0.002856	Ms4a1	membrane-spanning 4-domains, subfamily A, member 1
1420607_at	Mm.205937.1	7.55	8.57	-2.03	0.000271	0.002874	Rbm18	RNA binding motif protein 18
1420899_at	Mm.22660.1	8.18	9.39	-2.31	0.000271	0.002874	Rab18	RAB18, member RAS oncogene family
1418830_at	Mm.1355.1	5.4	6.9	-2.82	0.000274	0.002899	Cd79a	CD79A antigen (immunoglobulin-associated alpha)
1422112_at	Mm.153701.1	6.98	8.2	-2.34	0.000278	0.002918	Ackr2	atypical chemokine receptor 2
1427703_at	Mm.56337.2	8.39	7.34	2.06	0.000284	0.002964	Pafah1b1	platelet-activating factor acetylhydrolase, isoform 1b, subunit 1
1458924_at	Mm.134930.1	6.39	5.06	2.52	0.000286	0.002974
1438161_s_at	Mm.16323.2	7.42	5.52	3.71	0.000292	0.003017	Rfc4	replication factor C (activator 1) 4
1432092_a_at	Mm.133132.2	5.49	7.25	-3.38	0.000293	0.003025	Gulp1	GULP, engulfment adaptor PTB domain containing 1
1422565_s_at	Mm.5104.1	5.04	6.46	-2.68	0.000294	0.003028	Nfic	nuclear factor I/C
1422119_at	Mm.12815.1	5.97	6.99	-2.03	0.000296	0.003044	Rab5b	RAB5B, member RAS oncogene family
1425837_a_at	Mm.86541.2	8.36	7.34	2.03	0.000296	0.003045	Noct	nocturnin
1425694_at	Mm.103636.1	6.1	7.34	-2.37	0.000297	0.00305	Tbx5	T-box 5
1423944_at	Mm.3485.1	7.42	6.26	2.24	0.000298	0.003059	Hpx	hemopexin
1451794_at	Mm.220352.1	7.82	9.27	-2.73	0.0003	0.003073	Tmcc3	transmembrane and coiled coil domains 3
1421014_a_at	Mm.34608.1	6.74	5.72	2.03	0.000301	0.003082	Clybl	citrate lyase beta like
1430671_a_at	Mm.135498.1	5.28	6.4	-2.17	0.000302	0.003084	Brox	BRO1 domain and CAAX motif containing
1427469_at	Mm.40307.1	9.35	8.24	2.16	0.000303	0.003093	Helz	helicase with zinc finger domain
1455899_x_at	Mm.3468.3	9.12	7.94	2.27	0.000306	0.003112	Socs3	suppressor of cytokine signaling 3
1419038_a_at	Mm.23692.1	9.87	8.47	2.65	0.000307	0.003121	Csnk2a1	casein kinase 2, alpha 1 polypeptide
1460191_at	Mm.24353.1	7.16	8.25	-2.13	0.000307	0.003121	Ykt6	YKT6 homolog (S. Cerevisiae)
1425834_a_at	Mm.87773.2	6.61	7.73	-2.17	0.000308	0.003122	Gpam	glycerol-3-phosphate acyltransferase, mitochondrial
1455151_at	Mm.46044.1	8.36	6.94	2.68	0.000309	0.00313	Akap9	A kinase (PRKA) anchor protein (yotiao) 9
1422478_a_at	Mm.22719.1	8.76	7.28	2.8	0.000309	0.003131	Acss2	acyl-CoA synthetase short-chain family member 2
1455998_at	Mm.23806.1	8.85	7.32	2.89	0.000312	0.003144	Zbed6	zinc finger, BED type containing 6
1451927_a_at	Mm.4437.2	5.46	6.89	-2.7	0.000312	0.003145	Mapk14	mitogen-activated protein kinase 14
1441947_x_at	Mm.125629.1	8.77	7.36	2.66	0.000317	0.003172	Sik3	SIK family kinase 3
1417089_a_at	Mm.970.1	8.48	7.43	2.07	0.000319	0.003183	Ckmt1	creatine kinase, mitochondrial 1, ubiquitous
1455602_x_at	Mm.43671.2	9.59	8.58	2.02	0.00032	0.003193	Kansl1l	KAT8 regulatory NSL complex subunit 1-like
1438761_a_at	Mm.34102.4	10.96	9.91	2.07	0.000321	0.003195	Odc1	ornithine decarboxylase, structural 1
1438590_at	Mm.132086.1	6.25	7.44	-2.28	0.000322	0.003206	Rapgef3	Rap guanine nucleotide exchange factor (GEF) 3
1457264_at	Mm.87672.1	9.88	8.71	2.25	0.000324	0.003224	Phf20l1	PHD finger protein 20-like 1
1456402_at	Mm.65419.1	6.77	4.63	4.41	0.000326	0.003232	A330076H08Rik	RIKEN cDNA A330076H08 gene
1454875_a_at	Mm.12145.3	7.58	8.73	-2.22	0.000326	0.003235	Rbbp4	retinoblastoma binding protein 4
1425811_a_at	Mm.196484.2	11.53	12.64	-2.16	0.000328	0.003248	Csrp1	cysteine and glycine-rich protein 1
1460455_at	Mm.144337.1	9.54	8.49	2.06	0.000329	0.003251	Ubr3	ubiquitin protein ligase E3 component n-recognin 3
1447602_x_at	Mm.202858.1	10.95	9.76	2.28	0.000332	0.00327	Sulf2	sulfatase 2
1425753_a_at	Mm.1393.3	7.05	5.93	2.17	0.000339	0.003323	Ung	uracil DNA glycosylase
1450378_at	Mm.14097.1	6.98	8.32	-2.54	0.000341	0.003336	Tapbp	TAP binding protein
1419063_at	Mm.5160.1	6.88	5.4	2.79	0.000342	0.00334	Ugt8a	UDP galactosyltransferase 8A
1425603_at	Mm.153276.1	12.12	10.86	2.4	0.000343	0.003348	Tmem176a	transmembrane protein 176A
1455426_at	Mm.101902.1	9.11	7.94	2.25	0.000347	0.003369	Epha3	Eph receptor A3
1427427_at	Mm.3441.1	6.68	5.64	2.05	0.00035	0.003389	Ryr3	ryanodine receptor 3
1428430_at	Mm.68556.1	4.9	5.98	-2.11	0.00035	0.003389	Rgmb	repulsive guidance molecule family member B
1438558_x_at	Mm.75174.1	6.04	4.84	2.3	0.00035	0.00339	Foxq1	forkhead box Q1
1450883_a_at	Mm.18628.1	11.18	12.31	-2.2	0.000351	0.003398	Cd36	CD36 antigen
1421895_at	Mm.218851.1	7.02	8.03	-2.02	0.000352	0.003399	Eif2s3x	eukaryotic translation initiation factor 2, subunit 3, structural gene X-linked
1421391_at	Mm.4463.1	6.29	7.31	-2.03	0.000354	0.00341	Vipr2	vasoactive intestinal peptide receptor 2
1442675_at	Mm.218063.1	4.96	6.36	-2.64	0.000354	0.003413	LOC102643251	uncharacterized LOC102643251
1418204_s_at	Mm.10747.1	7.64	6.09	2.92	0.000365	0.003485	Aif1	allograft inflammatory factor 1
1432304_a_at	Mm.181363.2	5.23	6.39	-2.24	0.000367	0.003492	9030624J02Rik	RIKEN cDNA 9030624J02 gene
1421811_at	Mm.4159.1	12.06	10.38	3.19	0.000369	0.003503	Thbs1	thrombospondin 1
1426184_a_at	Mm.29816.2	5.59	6.66	-2.1	0.00037	0.003511	Pdcd6ip	programmed cell death 6 interacting protein
1422079_at	Mm.8040.1	7.15	8.36	-2.32	0.000372	0.003522	Prkch	protein kinase C, eta
1428888_at	Mm.110600.3	4.4	5.5	-2.14	0.000372	0.003522	Tmem33	transmembrane protein 33
1431030_a_at	Mm.22086.3	6.16	7.89	-3.31	0.000374	0.003537	Rnf14	ring finger protein 14
1443911_at	Mm.207869.1	6.35	5.25	2.14	0.000376	0.003554
1460513_a_at	Mm.219577.2	6.14	7.68	-2.91	0.000376	0.003556	Ednra	endothelin receptor type A
1421991_a_at	Mm.22248.1	7.67	8.83	-2.24	0.000378	0.003561	Igfbp4	insulin-like growth factor binding protein 4
1419431_at	Mm.4791.1	6.71	4.64	4.22	0.000379	0.003572	Ereg	epiregulin
1422346_at	Mm.89972.1	6.01	7.17	-2.24	0.00038	0.003573	Nkx2-1	NK2 homeobox 1
1415949_at	Mm.31395.1	10.77	9.35	2.68	0.000381	0.003577	Cpe	carboxypeptidase E
1456080_a_at	Mm.4962.7	9.6	11.2	-3.05	0.000381	0.003578	Serinc3	serine incorporator 3
1446560_at	Mm.213239.1	6.83	5.63	2.29	0.000383	0.003592	Prss23	protease, serine 23
1450267_at	Mm.196676.1	4.23	5.25	-2.03	0.000383	0.003593	Tlr8	toll-like receptor 8
1457670_s_at	Mm.87119.1	9.51	7.99	2.87	0.000389	0.003626	Lmna	lamin A
1440322_at	Mm.103559.1	5.33	6.34	-2.01	0.000391	0.003641
1418431_at	Mm.3380.1	9.73	8.34	2.61	0.000395	0.003662	Kif5b	kinesin family member 5B
1421040_a_at	Mm.197422.1	9.91	7.29	6.16	0.000398	0.003679	Gsta2	glutathione S-transferase, alpha 2 (Yc2)
1456055_x_at	Mm.16549.3	8.79	7.41	2.59	0.000403	0.003712	Pold1	polymerase (DNA directed), delta 1, catalytic subunit
1426849_at	Mm.134988.1	6.1	7.37	-2.41	0.000405	0.003717	Sec24b	Sec24 related gene family, member B (S. cerevisiae)
1423418_at	Mm.39472.1	8.08	9.28	-2.29	0.000406	0.003724	Fdps	farnesyl diphosphate synthetase
1434958_at	Mm.103675.2	8.48	6.98	2.84	0.000406	0.003726	Sacs	sacsin
1439169_at	Mm.162982.1	8.03	7.02	2.02	0.000407	0.003734
1422706_at	Mm.41009.1	10.07	8.71	2.58	0.000409	0.003744	Pmepa1	prostate transmembrane protein, androgen induced 1
1439399_a_at	Mm.28239.4	10.68	9.57	2.15	0.000415	0.003788
1457712_at	Mm.35240.1	8.23	7.04	2.29	0.000419	0.003808	Chd8	chromodomain helicase DNA binding protein 8
1445837_at	Mm.210082.1	7.33	8.93	-3.04	0.000421	0.003818
1439516_at	Mm.2470.1	6.79	5.72	2.1	0.000422	0.003826
1429734_at	Mm.26468.1	7.41	5.36	4.14	0.000425	0.003844	Ddias	DNA damage-induced apoptosis suppressor
1419314_at	Mm.23199.1	9.92	8.6	2.49	0.000426	0.003851	Tinag	tubulointerstitial nephritis antigen
1419481_at	Mm.1461.1	5.23	7.43	-4.59	0.000427	0.003852	Sell	selectin, lymphocyte
1448610_a_at	Mm.2597.1	11.51	10.44	2.1	0.000427	0.003854	Sod2	superoxide dismutase 2, mitochondrial
1420037_at	Mm.215183.1	7.89	6.65	2.36	0.000429	0.003861	Atp5a1	ATP synthase, H+ transporting, mitochondrial F1 complex, alpha subunit 1
1436697_at	Mm.88335.1	7.76	6.66	2.14	0.00043	0.003861
1419674_a_at	Mm.20388.1	9.03	10.24	-2.32	0.000434	0.003877	Dpep1	dipeptidase 1 (renal)
1459588_at	Mm.182773.1	5.74	7.08	-2.54	0.000435	0.003881
1451871_a_at	Mm.3986.3	7.56	8.63	-2.1	0.000441	0.00392	Ghr	growth hormone receptor
1440840_at	Mm.101911.1	8.52	6.75	3.41	0.000442	0.003924	Slc16a7	solute carrier family 16 (monocarboxylic acid transporters), member 7
1422862_at	Mm.24839.3	4.96	6.01	-2.08	0.000444	0.003943	Pdlim5	PDZ and LIM domain 5
1424143_a_at	Mm.21873.1	9.72	8.22	2.81	0.00045	0.003976	Cdt1	chromatin licensing and DNA replication factor 1
1424306_at	Mm.83949.1	5.45	4.17	2.43	0.00046	0.004024	Elovl4	elongation of very long chain fatty acids (FEN1/Elo2, SUR4/Elo3, yeast)-like 4
1425985_s_at	Mm.1213.2	7.48	5.84	3.12	0.000464	0.004046	Masp1	mannan-binding lectin serine peptidase 1
1420028_s_at	Mm.200664.1	9.35	8.31	2.05	0.000466	0.004054	Mcm3	minichromosome maintenance deficient 3 (S. cerevisiae)
1451509_at	Mm.182328.1	9.65	8.59	2.09	0.000466	0.004054	Ak6; Taf9	adenylate kinase 6; TAF9 RNA polymerase II, TATA box binding protein (TBP)-associated factor
1430980_a_at	Mm.12858.2	9.94	11.09	-2.22	0.000471	0.00408	Eif4a1	eukaryotic translation initiation factor 4A1
1426785_s_at	Mm.194795.2	9.32	10.4	-2.11	0.000471	0.00408	Mgll	monoglyceride lipase
1447392_s_at	Mm.52325.1	4.66	5.84	-2.27	0.000472	0.004082	Cpd	carboxypeptidase D
1449140_at	Mm.30177.1	8.86	7.82	2.06	0.000473	0.00409	Nudcd2	NudC domain containing 2
1453496_at	Mm.30588.1	7.31	8.54	-2.35	0.000476	0.004109	Fam162b	family with sequence similarity 162, member B
1459835_s_at	Mm.128481.1	10.8	9.57	2.35	0.000482	0.00414	Dnaja1	DnaJ (Hsp40) homolog, subfamily A, member 1
1443755_at	Mm.150565.1	5.61	6.63	-2.03	0.000484	0.004155
1419149_at	Mm.1263.1	9.99	7.58	5.3	0.000485	0.004157	Serpine1	serine (or cysteine) peptidase inhibitor, clade E, member 1
1417541_at	Mm.57223.1	8.65	6.62	4.08	0.000487	0.004173	Hells	helicase, lymphoid specific
1438406_at	Mm.41870.1	7.42	8.51	-2.14	0.00049	0.004185	Scarf2	scavenger receptor class F, member 2
1441026_at	Mm.213013.1	7.99	6.86	2.18	0.000494	0.004201	Parp4	poly (ADP-ribose) polymerase family, member 4
1424603_at	Mm.21421.1	8.84	7.73	2.16	0.000494	0.004202	Sumf1	sulfatase modifying factor 1
1447612_x_at	Mm.37678.2	9.72	8.64	2.11	0.000495	0.004205	Kdm6b	KDM1 lysine (K)-specific demethylase 6B
1455978_a_at	Mm.3511.2	7.41	6.1	2.48	0.000497	0.004216	Matn2	matrilin 2
1437476_at	Mm.24525.1	6.03	7.11	-2.1	0.000498	0.004218	Rrm2b	ribonucleotide reductase M2 B (TP53 inducible)
1428798_s_at	Mm.24616.1	7.37	6.26	2.16	0.0005	0.00423	Setd6	SET domain containing 6
1455685_at	Mm.1155.3	6.92	8.03	-2.16	0.000508	0.004271	Mical2	microtubule associated monooxygenase, calponin and LIM domain containing 2
1439517_at	Mm.202463.1	5.61	6.74	-2.19	0.000522	0.004358	Mysm1	myb-like, SWIRM and MPN domains 1
1419768_at	Mm.1708.1	6.29	7.5	-2.32	0.000537	0.004442	Cd22	CD22 antigen
1442924_at	Mm.220195.1	5.23	6.53	-2.47	0.000539	0.004459
1445226_at	Mm.205125.1	8.39	7.38	2.02	0.000546	0.004496	BC023969	cDNA sequence BC023969
1423796_at	Mm.43213.1	8.87	7.8	2.11	0.000548	0.0045	Sfpq	splicing factor proline/glutamine rich (polypyrimidine tract binding protein associated)
1420098_s_at	Mm.200727.1	7.45	6.43	2.04	0.000552	0.004524	D13Ertd787e	DNA segment, Chr 13, ERATO Doi 787, expressed
1439436_x_at	Mm.29755.2	10.22	8.69	2.89	0.000556	0.004538	Incenp	inner centromere protein
1436472_at	Mm.89557.1	8.22	6.98	2.36	0.000557	0.004546	Slfn9	schlafen 9
1438441_at	Mm.28223.4	6.48	5.04	2.71	0.00056	0.004564
1415807_s_at	Mm.21841.1	8.6	9.61	-2.02	0.000569	0.004604	Srsf2	serine/arginine-rich splicing factor 2
1438091_a_at	Mm.916.5	11.8	10.52	2.43	0.000569	0.004604	H2afz	H2A histone family, member Z
1434282_at	Mm.22315.1	4.89	6.04	-2.21	0.000589	0.004709	Ibtk	inhibitor of Bruton agammaglobulinemia tyrosine kinase
1435750_at	Mm.86373.1	6.66	7.73	-2.1	0.000591	0.004722	Gchfr	GTP cyclohydrolase I feedback regulator
1451798_at	Mm.882.2	5.21	6.56	-2.56	0.000593	0.004731	Il1rn	interleukin 1 receptor antagonist
1454104_a_at	Mm.19325.2	6.78	8.51	-3.32	0.000595	0.00474	Slc16a9	solute carrier family 16 (monocarboxylic acid transporters), member 9
1451109_a_at	Mm.16553.2	10.62	11.84	-2.33	0.0006	0.004768	Nedd4	neural precursor cell expressed, developmentally down-regulated 4
1441788_s_at	Mm.217121.1	8.91	7.58	2.51	0.000606	0.004795	Dkc1	dyskeratosis congenita 1, dyskerin
1437835_a_at	Mm.29328.3	6.72	5.62	2.15	0.000606	0.004795	Aar2	AAR2 splicing factor homolog (S. cerevisiae)
1419219_at	Mm.137441.1	5.14	6.39	-2.36	0.000607	0.004803	Cyp4f18	cytochrome P450, family 4, subfamily f, polypeptide 18
1419420_at	Mm.40915.1	7.58	5.94	3.12	0.000613	0.004837	St6galnac5	ST6 (alpha-N-acetyl-neuraminyl-2,3-beta-galactosyl-1,3)-N-acetylgalactosaminide alpha-2,6-sialyltransferase 5
1459706_at	Mm.135649.1	5.39	4.21	2.27	0.000614	0.004843
1417323_at	Mm.23776.1	9.57	6.32	9.56	0.000625	0.004905	Psrc1	proline/serine-rich coiled-coil 1
1433853_at	Mm.21500.1	5.89	4.83	2.09	0.000634	0.00495	Mib1	mindbomb homolog 1 (Drosophila)
1451245_at	Mm.51437.1	5.25	6.37	-2.17	0.000637	0.004965	Lrrc3b	leucine rich repeat containing 3B
1452635_x_at	Mm.218317.1	7.38	6.28	2.14	0.000642	0.00499	Taf1d	TATA box binding protein (Tbp)-associated factor, RNA polymerase I, D
1438847_at	Mm.182471.4	7.14	5.88	2.39	0.000645	0.005007	Mxd3	Max dimerization protein 3
1421262_at	Mm.89954.1	6.91	8.68	-3.42	0.000651	0.005032	Lipg	lipase, endothelial
1422987_at	Mm.39095.1	4.26	5.28	-2.03	0.000653	0.005038	Ntn1	netrin 1
1436692_at	Mm.86179.1	6.98	5.48	2.82	0.000657	0.005059	E130308A19Rik	RIKEN cDNA E130308A19 gene
1439450_x_at	Mm.100634.3	9.55	8.44	2.15	0.000662	0.005086	A230046K03Rik	RIKEN cDNA A230046K03 gene
1417620_at	Mm.1972.1	7.31	8.95	-3.11	0.000664	0.005094	Rac2	RAS-related C3 botulinum substrate 2
1415824_at	Mm.193096.1	6.11	8.31	-4.6	0.000669	0.005125	Scd2	stearoyl-Coenzyme A desaturase 2
1422078_at	Mm.89978.1	6.18	7.33	-2.23	0.000672	0.005145	Akt3	thymoma viral proto-oncogene 3
1455451_at	Mm.22056.1	5.53	4.18	2.55	0.000674	0.005153	Kctd14	potassium channel tetramerisation domain containing 14
1437461_s_at	Mm.58104.2	9.25	8.13	2.16	0.000682	0.005196	Rnpc3	RNA-binding region (RNP1, RRM) containing 3
1457883_at	Mm.212481.1	5.9	4.86	2.05	0.000683	0.005198	Pm20d2	peptidase M20 domain containing 2
1435196_at	Mm.37885.1	5.6	7.82	-4.66	0.000685	0.005201	Ntrk2	neurotrophic tyrosine kinase, receptor, type 2
1459746_at	Mm.85302.1	7.48	6.44	2.05	0.000695	0.005245
1430244_at	Mm.122472.1	5.62	4.21	2.66	0.000698	0.00526
1456506_at	Mm.139225.1	7.97	6.87	2.15	0.000704	0.005293	Prpf38b	PRP38 pre-mRNA processing factor 38 (yeast) domain containing B
1450188_s_at	Mm.89954.1	6.29	8.2	-3.77	0.000707	0.005309	Lipg	lipase, endothelial
1448538_a_at	Mm.10009.1	9.23	11.04	-3.51	0.000707	0.005312	Rsrp1	arginine/serine rich protein 1
1425609_at	Mm.4149.1	4.68	6.05	-2.59	0.000711	0.005335	Ncf1	neutrophil cytosolic factor 1
1429889_at	Mm.46042.1	4.78	5.83	-2.07	0.000719	0.005372	Fcmr	Fc fragment of IgM receptor
1422967_a_at	Mm.26069.1	4.36	5.39	-2.04	0.000721	0.005384	Tfrc	transferrin receptor
1460403_at	Mm.28287.2	8.27	7.17	2.15	0.000722	0.005386	Psip1	PC4 and SFRS1 interacting protein 1
1436000_a_at	Mm.35584.3	7.07	5.52	2.91	0.000729	0.005417	Skp2	S-phase kinase-associated protein 2 (p45)
1441847_at	Mm.213478.1	6.11	4.29	3.54	0.00073	0.005419
1454952_s_at	Mm.21448.1	9.23	8.06	2.26	0.00073	0.005421	Ncapd3	non-SMC condensin II complex, subunit D3
1416967_at	Mm.4541.1	8.58	6.54	4.13	0.000731	0.005423	Sox2	SRY (sex determining region Y)-box 2
1454764_s_at	Mm.25162.1	8.83	7.6	2.34	0.000739	0.005464	Slc38a1	solute carrier family 38, member 1
1420276_x_at	Mm.32337.2	9.66	8.45	2.32	0.00074	0.005466	Mmrn2	multimerin 2
1424754_at	Mm.193094.1	8.3	7.11	2.29	0.000752	0.005522	Ms4a7	membrane-spanning 4-domains, subfamily A, member 7
1459886_at	Mm.44857.2	8.8	7.75	2.07	0.000755	0.005536
1429769_at	Mm.28351.1	8.65	7.46	2.28	0.000762	0.005562	Pggt1b	protein geranylgeranyltransferase type I, beta subunit
1457440_at	Mm.35324.1	5.6	7.18	-3	0.000762	0.005566
1438092_x_at	Mm.916.5	11.49	10.27	2.33	0.000763	0.005567	H2afz	H2A histone family, member Z
1433733_a_at	Mm.26237.2	9.4	8.14	2.41	0.000777	0.005628	Cry1	cryptochrome 1 (photolyase-like)
1449002_at	Mm.34346.1	9.88	8.7	2.28	0.00078	0.005642	Phlda3	pleckstrin homology-like domain, family A, member 3
1418806_at	Mm.56915.1	6.79	8.15	-2.56	0.000792	0.005694	Csf3r	colony stimulating factor 3 receptor (granulocyte)
1455098_a_at	Mm.3667.3	5.47	6.69	-2.33	0.000795	0.005709	Vtn	vitronectin
1420150_at	Mm.219560.1	9.11	7.92	2.28	0.000796	0.005714	Spsb1	splA/ryanodine receptor domain and SOCS box containing 1
1422307_at	Mm.218588.1	7.83	6.8	2.04	0.000797	0.005716	Gm10401	predicted gene 10401
1419144_at	Mm.30679.1	6.9	5.64	2.41	0.000799	0.005723	Cd163	CD163 antigen
1420673_a_at	Mm.28700.1	7.67	6.15	2.87	0.0008	0.005729	Acox2	acyl-Coenzyme A oxidase 2, branched chain
1426454_at	Mm.2241.1	9.16	10.29	-2.19	0.000801	0.005731	Arhgdib	Rho, GDP dissociation inhibitor (GDI) beta
1441228_at	Mm.185313.1	8	6.62	2.62	0.000804	0.005744	Apold1	apolipoprotein L domain containing 1
1427151_at	Mm.34850.1	7.36	6.26	2.14	0.000818	0.005812	Qser1	glutamine and serine rich 1
1421002_at	Mm.200657.1	7.18	8.75	-2.96	0.000818	0.005812	Angptl2	angiopoietin-like 2
1421488_at	Mm.100579.1	5.58	6.71	-2.19	0.000821	0.005823	Rabgap1l	RAB GTPase activating protein 1-like
1428719_at	Mm.38214.1	5.89	7.82	-3.79	0.000822	0.005828	Iglc2	immunoglobulin lambda constant 2
1425034_at	Mm.24030.1	5.84	4.63	2.31	0.000835	0.005897	Slc17a2	solute carrier family 17 (sodium phosphate), member 2
1437668_at	Mm.29762.2	6.64	5.41	2.33	0.000838	0.005909	Ackr4	atypical chemokine receptor 4
1457139_at	Mm.213243.1	8.42	6.96	2.76	0.000839	0.005915	Auts2	autism susceptibility candidate 2
1454850_at	Mm.27497.1	6.02	7.2	-2.26	0.000845	0.005941	Tbc1d10c	TBC1 domain family, member 10c
1420893_a_at	Mm.197552.1	3.95	5.07	-2.17	0.000845	0.005944	Tgfbr1	transforming growth factor, beta receptor I
1429770_at	Mm.28351.1	4.26	5.29	-2.04	0.00087	0.006046	Pggt1b	protein geranylgeranyltransferase type I, beta subunit
1420610_at	Mm.16766.1	5.32	6.43	-2.17	0.00087	0.006046	Prkacb	protein kinase, cAMP dependent, catalytic, beta
1457046_s_at	Mm.24953.1	5.53	4.43	2.14	0.000875	0.006069	C77370	expressed sequence C77370
1448025_at	Mm.37579.2	7.22	9.05	-3.55	0.000882	0.006107	LOC100038947; Sirpb1a; Sirpb1b	signal-regulatory protein beta 1-like; signal-regulatory protein beta 1A; signal-regulatory protein beta 1B
1447988_at	Mm.140027.2	7.15	8.25	-2.15	0.000895	0.006164
1449087_at	Mm.218600.1	6.31	7.59	-2.43	0.000896	0.006171	Rnf141	ring finger protein 141
1446095_at	Mm.213443.1	7.41	6.1	2.47	0.000899	0.006187
1427414_at	Mm.3176.1	5.78	6.87	-2.13	0.0009	0.006187	Prkar2a	protein kinase, cAMP dependent regulatory, type II alpha
1417938_at	Mm.8156.1	8.9	7.59	2.48	0.000901	0.006193	Rad51ap1	RAD51 associated protein 1
1417069_a_at	Mm.87312.1	6.89	8.35	-2.75	0.000901	0.006194	Gmfb	glia maturation factor, beta
1436448_a_at	Mm.2792.2	10.6	9.59	2.02	0.000904	0.006203	Ptgs1	prostaglandin-endoperoxide synthase 1
1450392_at	Mm.369.1	5.41	7.04	-3.1	0.000908	0.006225	Abca1	ATP-binding cassette, sub-family A (ABC1), member 1
1452295_at	Mm.73682.1	9.03	7.89	2.2	0.000914	0.006246	Pmepa1	prostate transmembrane protein, androgen induced 1
1449708_s_at	Mm.197875.1	7.91	5.98	3.8	0.000914	0.006246	Chek1	checkpoint kinase 1
1439078_at	Mm.132583.1	7.68	5.43	4.75	0.000922	0.006283	Klhl4	kelch-like 4
1456566_x_at	Mm.183025.7	9.92	8.9	2.02	0.00093	0.006313	Rbm14	RNA binding motif protein 14
1460305_at	Mm.57035.1	6.7	7.88	-2.26	0.000939	0.00635	Itga3	integrin alpha 3
1428720_s_at	Mm.38214.1	6.08	8.1	-4.06	0.000943	0.006369	Iglc2; Iglc3; Iglv1	immunoglobulin lambda constant 2; immunoglobulin lambda constant 3; immunoglobulin lambda variable 1
1420948_s_at	Mm.10141.1	6.42	7.52	-2.15	0.000944	0.006373	Atrx	alpha thalassemia/mental retardation syndrome X-linked homolog (human)
1455277_at	Mm.119232.1	10.05	9	2.08	0.000949	0.006399	Hhip	Hedgehog-interacting protein
1425676_a_at	Mm.29492.2	9.74	11.15	-2.67	0.000953	0.006414	Elovl1	elongation of very long chain fatty acids (FEN1/Elo2, SUR4/Elo3, yeast)-like 1
1434940_x_at	Mm.20156.3	7.28	6.21	2.1	0.000955	0.006419	Rgs19	regulator of G-protein signaling 19
1449486_at	Mm.22720.1	8.71	5.56	8.86	0.000955	0.006419	Ces1g	carboxylesterase 1G
1439012_a_at	Mm.3446.3	9.62	8.36	2.4	0.000955	0.006419	Dck	deoxycytidine kinase
1441994_at	Mm.119948.1	8.97	7.89	2.13	0.000968	0.006477	Pcdhb16	protocadherin beta 16
1438316_a_at	Mm.68230.2	7.77	6.46	2.47	0.000981	0.00653	Ccdc102a	coiled-coil domain containing 102A
1453432_at	Mm.44612.1	6.28	4.89	2.62	0.000981	0.006533	1700007G11Rik	RIKEN cDNA 1700007G11 gene
1434773_a_at	Mm.21002.2	9.4	7.72	3.2	0.000987	0.00656	Slc2a1	solute carrier family 2 (facilitated glucose transporter), member 1
1439465_x_at	Mm.21450.5	9.23	8.22	2.02	0.000988	0.006566	Agbl5	ATP/GTP binding protein-like 5
1455872_at	Mm.37882.1	7.84	6.68	2.23	0.000996	0.006602	Fam167a	family with sequence similarity 167, member A
1457281_at	Mm.86710.1	9.31	7.96	2.53	0.000996	0.006602	Dnajc21	DnaJ (Hsp40) homolog, subfamily C, member 21
1428162_at	Mm.32150.1	8.91	7.87	2.05	0.001002	0.006625	Lrif1	ligand dependent nuclear receptor interacting factor 1
1439650_at	Mm.132186.1	8.13	7.09	2.06	0.001003	0.006629
1435122_x_at	Mm.7814.4	9.85	8.82	2.03	0.001021	0.00671	Dnmt1	DNA methyltransferase (cytosine-5) 1
1439518_at	Mm.32337.1	9.62	8.19	2.7	0.001027	0.006737	Mmrn2	multimerin 2
1425033_at	Mm.24030.1	7.65	6.47	2.26	0.001031	0.006756	Slc17a2	solute carrier family 17 (sodium phosphate), member 2
1434070_at	Mm.22398.1	10.68	9.5	2.27	0.001049	0.00684	Jag1	jagged 1
1454198_a_at	Mm.17544.3	7.02	5.77	2.38	0.001057	0.006876	Efcab1	EF hand calcium binding domain 1
1444228_s_at	Mm.188291.1	4.97	3.79	2.27	0.001064	0.006904	Herc2	hect (homologous to the E6-AP (UBE3A) carboxyl terminus) domain and RCC1 (CHC1)-like domain (RLD) 2
1436770_x_at	Mm.30097.2	5.44	4.22	2.34	0.001065	0.00691	Psma1	proteasome (prosome, macropain) subunit, alpha type 1
1437719_x_at	Mm.100634.2	8.79	7.66	2.19	0.001069	0.006926	A230046K03Rik	RIKEN cDNA A230046K03 gene
1420955_at	Mm.27005.1	7.11	8.31	-2.3	0.00107	0.006931	Vsnl1	visinin-like 1
1460197_a_at	Mm.31403.1	9.62	7.6	4.04	0.001082	0.006976	Steap4	STEAP family member 4
1444174_at	Mm.131296.1	8.19	7.11	2.11	0.001083	0.006982	Gm10700	predicted gene 10700
1450194_a_at	Mm.1202.1	8.17	6.93	2.36	0.001085	0.006988	Myb	myeloblastosis oncogene
1419206_at	Mm.3689.1	6.06	7.34	-2.44	0.001087	0.006993	Cd37	CD37 antigen
1436704_x_at	Mm.29584.2	8.1	7.08	2.03	0.00109	0.007005	Mthfd1	methylenetetrahydrofolate dehydrogenase (NADP+ dependent), methenyltetrahydrofolate cyclohydrolase, formyltetrahydrofolate synthase
1438290_x_at	Mm.24040.2	6.67	5.37	2.46	0.0011	0.007045	Sftpc	surfactant associated protein C
1422985_at	Mm.45050.1	5.37	6.41	-2.07	0.001101	0.007051	Fzd1	frizzled homolog 1 (Drosophila)
1456574_at	Mm.84441.1	7.95	6.69	2.38	0.001107	0.007078	Zfp800	zinc finger protein 800
1449551_at	Mm.25194.1	8.8	9.93	-2.18	0.001114	0.007108	Myo1c	myosin IC
1434969_at	Mm.127308.1	5.89	4.51	2.6	0.001115	0.007113	Celf5	CUGBP, Elav-like family member 5
1455816_a_at	Mm.41495.1	10.83	9.51	2.5	0.001121	0.007139	Kctd3	potassium channel tetramerisation domain containing 3
1455826_a_at	Mm.24044.2	9.88	8.75	2.19	0.001123	0.007145	Bace1	beta-site APP cleaving enzyme 1
1456688_at	Mm.114511.1	7.59	6.39	2.3	0.001127	0.007154
1438510_a_at	Mm.10528.2	10.63	9.53	2.15	0.001139	0.007208	Hars	histidyl-tRNA synthetase
1460476_s_at	Mm.195796.1	5.21	6.27	-2.08	0.00114	0.007215	Fam13c	family with sequence similarity 13, member C
1421239_at	Mm.4364.1	6.89	8.43	-2.91	0.001155	0.007278	Il6st	interleukin 6 signal transducer
1435477_s_at	Mm.10809.6	8.67	7.19	2.78	0.001155	0.007278	Fcgr2b	Fc receptor, IgG, low affinity IIb
1435803_a_at	Mm.21569.5	9.75	8.69	2.09	0.001158	0.007288	Eif4e2	eukaryotic translation initiation factor 4E member 2
1419480_at	Mm.1461.1	5.12	7.08	-3.89	0.001169	0.007335	Sell	selectin, lymphocyte
1456748_a_at	Mm.16958.2	7.71	6.41	2.46	0.001177	0.007366	Nipsnap1	4-nitrophenylphosphatase domain and non-neuronal SNAP25-like protein homolog 1 (C. elegans)
1435493_at	Mm.203911.1	10.24	9.01	2.34	0.001179	0.007372	Dsp	desmoplakin
1431717_at	Mm.54484.1	7.89	9.33	-2.72	0.001192	0.007428
1422535_at	Mm.35867.1	7.94	5.63	4.96	0.001203	0.00747	Ccne2	cyclin E2
1435560_at	Mm.79264.1	7.63	9.04	-2.66	0.001204	0.007471	Itgal	integrin alpha L
1438085_at	Mm.210489.1	4.41	5.71	-2.45	0.00121	0.007494	Heatr5b	HEAT repeat containing 5B
1456036_x_at	Mm.282.3	12.08	10.86	2.32	0.001214	0.007507	Gsto1	glutathione S-transferase omega 1
1450344_a_at	Mm.30424.1	8.6	6.54	4.16	0.001216	0.007513	Ptger3	prostaglandin E receptor 3 (subtype EP3)
1418035_a_at	Mm.27705.1	7.82	6.63	2.29	0.00122	0.007529	Prim2	DNA primase, p58 subunit
1453040_at	Mm.74765.1	7.53	6.47	2.09	0.001227	0.007551	Slc25a53	solute carrier family 25, member 53
1457674_at	Mm.148819.1	8.05	6.92	2.18	0.001236	0.007583	Vps13a	vacuolar protein sorting 13A (yeast)
1457908_at	Mm.209438.1	6.43	4.53	3.73	0.001261	0.007691
1429239_a_at	Mm.31508.2	7.54	8.95	-2.66	0.001264	0.007702	Stard4	StAR-related lipid transfer (START) domain containing 4
1458050_at	Mm.124451.1	8.51	6.63	3.68	0.001265	0.007706
1436779_at	Mm.23968.1	6.46	8.32	-3.61	0.001299	0.007839	Cybb	cytochrome b-245, beta polypeptide
1445081_at	Mm.204836.1	6.13	4.79	2.53	0.001301	0.007848	Scai	suppressor of cancer cell invasion
1439970_at	Mm.169143.1	8.13	7.11	2.02	0.001308	0.007879
1441789_at	Mm.164973.1	6.56	5.25	2.47	0.001312	0.007901
1452318_a_at	Mm.6388.1	10.12	8.56	2.95	0.001317	0.007923	Hspa1b	heat shock protein 1B
1420062_at	Mm.102682.2	6.5	8	-2.82	0.001321	0.007936
1450846_at	Mm.21848.1	8.47	9.51	-2.06	0.001326	0.007956	Bzw1	basic leucine zipper and W2 domains 1
1454607_s_at	Mm.29902.3	9.01	7.22	3.45	0.001335	0.007992	Psat1	phosphoserine aminotransferase 1
1449846_at	Mm.20370.1	9.43	11.66	-4.7	0.001362	0.008106	Ear12; Ear2; Ear3	eosinophil-associated, ribonuclease A family, member 12; eosinophil-associated, ribonuclease A family, member 2; eosinophil-associated, ribonuclease A family, member 3
1455061_a_at	Mm.142498.2	8	9.62	-3.09	0.001362	0.008107	Acaa2	acetyl-Coenzyme A acyltransferase 2 (mitochondrial 3-oxoacyl-Coenzyme A thiolase)
1443972_at	Mm.33979.1	5.59	4.53	2.08	0.001364	0.008112	AI465300	expressed sequence AI465300
1417556_at	Mm.22126.1	4.06	6.65	-6.01	0.001365	0.008115	Fabp1	fatty acid binding protein 1, liver
1436895_at	Mm.132151.1	6.93	8.3	-2.57	0.001372	0.008139	Arap2	ArfGAP with RhoGAP domain, ankyrin repeat and PH domain 2
1427489_at	Mm.220860.1	9.16	10.46	-2.46	0.001373	0.008145	Itga8	integrin alpha 8
1439766_x_at	Mm.58184.1	9.21	8.18	2.06	0.001374	0.008148	Vegfc	vascular endothelial growth factor C
1455627_at	Mm.107504.1	8.83	6.51	4.97	0.001381	0.008177	Col8a1	collagen, type VIII, alpha 1
1456212_x_at	Mm.3468.4	8.34	7.19	2.21	0.001391	0.008214	Socs3	suppressor of cytokine signaling 3
1450928_at	Mm.28223.1	9.53	8.4	2.19	0.001398	0.008241	Id4	inhibitor of DNA binding 4
1416246_a_at	Mm.27317.1	8.93	10.35	-2.68	0.0014	0.008246	Coro1a	coronin, actin binding protein 1A
1443337_at	Mm.136625.1	7.02	5.95	2.1	0.001407	0.008282
1424265_at	Mm.24887.1	7.49	6.32	2.25	0.001408	0.008282	Npl	N-acetylneuraminate pyruvate lyase
1441858_at	Mm.131939.1	6.03	4.95	2.13	0.001411	0.008289
1416301_a_at	Mm.4366.1	7.77	6.11	3.16	0.001413	0.0083	Ebf1	early B cell factor 1
1417019_a_at	Mm.20912.1	7.35	5.92	2.69	0.001425	0.008337	Cdc6	cell division cycle 6
1419703_at	Mm.30477.1	7.04	6.03	2.02	0.001431	0.008364	Col5a3	collagen, type V, alpha 3
1437389_x_at	Mm.8256.4	10	8.89	2.16	0.001441	0.008399	Khdrbs1	KH domain containing, RNA binding, signal transduction associated 1
1456941_at	Mm.38000.1	5.39	4.22	2.25	0.001451	0.00844	Tert	telomerase reverse transcriptase
1420277_at	Mm.32337.2	8.26	7.09	2.25	0.001457	0.008455
1453134_at	Mm.197521.1	9.62	8.57	2.07	0.00146	0.008463	Pik3ca	phosphatidylinositol 3-kinase, catalytic, alpha polypeptide
1417520_at	Mm.42138.1	7.07	5.8	2.41	0.001468	0.008496	Nfe2l3	nuclear factor, erythroid derived 2, like 3
1452912_at	Mm.195626.1	6.49	4.75	3.34	0.001475	0.008523	Dscc1	defective in sister chromatid cohesion 1 homolog (S. cerevisiae)
1457140_s_at	Mm.54754.1	4.91	3.48	2.68	0.001483	0.00856	Rassf10	Ras association (RalGDS/AF-6) domain family (N-terminal) member 10
1458635_at	Mm.176190.1	7.51	6.21	2.46	0.001486	0.008572	Mettl21e	methyltransferase like 21E
1450454_at	Mm.206737.1	5.61	6.75	-2.2	0.001508	0.008654	Tor3a	torsin family 3, member A
1418281_at	Mm.231.1	8.08	6.16	3.79	0.001514	0.008673	Rad51	RAD51 homolog
1455046_a_at	Mm.87671.1	9.3	7.9	2.63	0.001539	0.008776	Pogz	pogo transposable element with ZNF domain
1457898_at	Mm.185569.1	5.95	7.84	-3.69	0.001541	0.00878
1418187_at	Mm.218611.1	11.16	12.21	-2.08	0.001549	0.008813	Ramp2	receptor (calcitonin) activity modifying protein 2
1449956_at	Mm.12808.1	5.95	6.96	-2.01	0.001554	0.008835	Prkce	protein kinase C, epsilon
1421041_s_at	Mm.197422.1	8.71	6.58	4.39	0.001554	0.008835	Gm3776; Gsta1; Gsta2	predicted gene 3776; glutathione S-transferase, alpha 1 (Ya); glutathione S-transferase, alpha 2 (Yc2)
1439695_a_at	Mm.38105.1	6.25	4.99	2.41	0.001574	0.008921	Kif20b	kinesin family member 20B
1450677_at	Mm.16753.1	6.59	5.26	2.5	0.0016	0.009021	Chek1	checkpoint kinase 1
1419088_at	Mm.4871.1	7.59	9.15	-2.95	0.001621	0.009096	Timp3	tissue inhibitor of metalloproteinase 3
1448285_at	Mm.41642.1	4.81	6.19	-2.61	0.001629	0.009124	Rgs4	regulator of G-protein signaling 4
1458179_at	Mm.130940.1	7.86	6.74	2.17	0.001633	0.009142
1456437_x_at	Mm.24276.3	7.97	6.87	2.15	0.001638	0.009168	C1ra; C1rb	complement component 1, r subcomponent A; complement component 1, r subcomponent B
1415810_at	Mm.42196.1	8.67	6.68	3.98	0.001645	0.009194	Uhrf1	ubiquitin-like, containing PHD and RING finger domains, 1
1436082_at	Mm.111187.1	7.15	5.97	2.27	0.001667	0.009277
1456359_at	Mm.98910.1	8.3	7.26	2.06	0.001667	0.009277	Ppwd1	peptidylprolyl isomerase domain and WD repeat containing 1
1422341_s_at	Mm.219814.1	5.86	7.38	-2.86	0.001671	0.009284	Pla2g15	phospholipase A2, group XV
1435504_at	Mm.141984.1	8.3	7.14	2.24	0.001671	0.009284	Clip4	CAP-GLY domain containing linker protein family, member 4
1460416_s_at	Mm.99965.1	4.81	5.81	-2.01	0.001674	0.009299	Csprs; Gm15433; Gm2666; Gm7609; LOC100041903; LOC100503923; LOC101055758	component of Sp100-rs; predicted pseudogene 15433; predicted gene 2666; predicted pseudogene 7609; proteinase-activated receptor 1-like
1455795_at	Mm.34557.1	9.02	7.74	2.44	0.001675	0.009301	Dse	dermatan sulfate epimerase
1450009_at	Mm.7612.1	6.46	8.18	-3.3	0.001675	0.009301	Ltf	lactotransferrin
1419380_at	Mm.23452.1	6.84	5.69	2.23	0.001697	0.00938	Zfp423	zinc finger protein 423
1428774_at	Mm.32940.1	8.49	7.38	2.15	0.00172	0.009464	Gpc6	glypican 6
1430612_at	Mm.175176.1	6.91	8.24	-2.51	0.001727	0.009487	Mcemp1	mast cell expressed membrane protein 1
1443867_at	Mm.157775.1	8.6	7.35	2.38	0.001727	0.009487	Ankrd12	ankyrin repeat domain 12
1457117_at	Mm.122705.1	6.81	5.34	2.77	0.001743	0.009545	LOC105244211; Nfe2l2	uncharacterized LOC105244211; nuclear factor, erythroid derived 2, like 2
1457557_at	Mm.131850.1	6.52	4.84	3.19	0.001748	0.009563
1436913_at	Mm.17647.1	8	6.92	2.11	0.001757	0.009596	Cdc14a	CDC14 cell division cycle 14A
1444869_at	Mm.182789.1	6.75	5.74	2.01	0.001757	0.009599
1421441_at	Mm.2550.1	7	8.29	-2.44	0.001766	0.009629	Angpt1	angiopoietin 1
1448827_s_at	Mm.221164.1	3.74	5.23	-2.82	0.001779	0.00967	Myh6; Myh7	myosin, heavy polypeptide 6, cardiac muscle, alpha; myosin, heavy polypeptide 7, cardiac muscle, beta
1436329_at	Mm.86774.1	6.38	4.56	3.54	0.001791	0.009711	Egr3	early growth response 3
1427329_a_at	Mm.28362.2	7.59	8.97	-2.61	0.001809	0.009771	Ighm	immunoglobulin heavy constant mu
1419039_at	Mm.157435.1	6.69	7.9	-2.31	0.001826	0.009834	Cyp2d22	cytochrome P450, family 2, subfamily d, polypeptide 22
1423607_at	Mm.18888.1	9.05	7.86	2.27	0.001831	0.009852	Lum	lumican
1448502_at	Mm.29161.1	7.21	5.88	2.51	0.00185	0.009916	Slc16a7	solute carrier family 16 (monocarboxylic acid transporters), member 7
1435553_at	Mm.98356.1	9.64	10.76	-2.19	0.001865	0.009977	Pdzd2	PDZ domain containing 2
1417450_a_at	Mm.27836.1	7.53	5.83	3.27	0.001865	0.009979	Tacc3	transforming, acidic coiled-coil containing protein 3
1437726_x_at	Mm.2570.3	9.42	7.84	2.99	0.001867	0.009981	C1qb	complement component 1, q subcomponent, beta polypeptide
1453721_a_at	Mm.17804.2	6.87	8.09	-2.33	0.00188	0.01003	Slc31a2	solute carrier family 31, member 2
1425271_at	Mm.18344.1	7.75	6.63	2.17	0.001885	0.010046	Psmc3ip	proteasome (prosome, macropain) 26S subunit, ATPase 3, interacting protein
1431261_at	Mm.54148.1	5.64	7.45	-3.5	0.0019	0.010099	Clic5	chloride intracellular channel 5
1417946_at	Mm.7100.1	7.22	6.2	2.04	0.001914	0.010141	Abhd3	abhydrolase domain containing 3
1420119_s_at	Mm.198140.1	6.22	5.14	2.11	0.001918	0.010153	Phf3	PHD finger protein 3
1434465_x_at	Mm.4141.3	10.84	9.71	2.19	0.001923	0.010171	Vldlr	very low density lipoprotein receptor
1426127_x_at	Mm.16749.1	7.56	8.67	-2.15	0.001954	0.01028	Klra18	killer cell lectin-like receptor, subfamily A, member 18
1448764_a_at	Mm.22126.1	3.24	6.13	-7.44	0.001957	0.010287	Fabp1	fatty acid binding protein 1, liver
1418318_at	Mm.27764.1	8.47	6.68	3.45	0.001991	0.010407	Rnf128	ring finger protein 128
1439476_at	Mm.219448.1	8.71	7.45	2.39	0.002031	0.010542	Dsg2	desmoglein 2
1421225_a_at	Mm.34747.1	7.98	6.09	3.69	0.002036	0.010555	Slc4a4	solute carrier family 4 (anion exchanger), member 4
1448558_a_at	Mm.4186.1	8.83	7.48	2.55	0.002056	0.010623	Pla2g4a	phospholipase A2, group IVA (cytosolic, calcium-dependent)
1437187_at	Mm.11747.1	7.76	5.78	3.96	0.002057	0.010623	E2f7	E2F transcription factor 7
1438172_x_at	Mm.9821.5	7.87	6.44	2.7	0.002058	0.010628	Eri2	exoribonuclease 2
1427019_at	Mm.41639.1	6.93	5.85	2.12	0.002072	0.010678	Ptprz1	protein tyrosine phosphatase, receptor type Z, polypeptide 1
1450085_at	Mm.200657.1	7.41	8.66	-2.37	0.00208	0.010703	Angptl2	angiopoietin-like 2
1416612_at	Mm.4443.1	7.87	6.39	2.78	0.002086	0.010716	Cyp1b1	cytochrome P450, family 1, subfamily b, polypeptide 1
1436808_x_at	Mm.200892.1	10.07	8.57	2.83	0.002086	0.010716	Mcm5	minichromosome maintenance deficient 5, cell division cycle 46 (S. cerevisiae)
1457644_s_at	Mm.149204.1	8.49	7.36	2.18	0.00209	0.010724	Cxcl1	chemokine (C-X-C motif) ligand 1
1423392_at	Mm.22409.1	10.03	11.17	-2.21	0.002092	0.010729	Clic4	chloride intracellular channel 4 (mitochondrial)
1436669_at	Mm.24454.3	5.43	4.34	2.13	0.002109	0.010793	1700019G17Rik	RIKEN cDNA 1700019G17 gene
1434253_s_at	Mm.205458.1	8.09	9.23	-2.2	0.002116	0.010819	Tmcc3	transmembrane and coiled coil domains 3
1448458_at	Mm.4093.1	4.95	6.01	-2.08	0.002146	0.01092	Top2b	topoisomerase (DNA) II beta
1448364_at	Mm.3527.1	7.79	9.02	-2.35	0.00218	0.01103	Ccng2	cyclin G2
1424007_at	Mm.40323.1	9.26	8.16	2.14	0.002185	0.011049	Gdf10	growth differentiation factor 10
1438617_at	Mm.164639.1	4.23	3.13	2.14	0.002189	0.01106	Serpina7	serine (or cysteine) peptidase inhibitor, clade A (alpha-1 antiproteinase, antitrypsin), member 7
1417262_at	Mm.3137.1	8.84	6.7	4.42	0.002191	0.011064	Ptgs2	prostaglandin-endoperoxide synthase 2
1415893_at	Mm.200373.1	6.02	7.16	-2.2	0.002213	0.011137	Sgpl1	sphingosine phosphate lyase 1
1421198_at	Mm.4427.1	4.91	5.95	-2.06	0.002236	0.011213	Itgav	integrin alpha V
1419721_at	Mm.23216.1	5.34	6.44	-2.14	0.002238	0.011217	Hcar2	hydroxycarboxylic acid receptor 2
1437249_at	Mm.71128.1	4.44	5.52	-2.12	0.002274	0.011335	Skap1	src family associated phosphoprotein 1
1432531_at	Mm.159975.1	5.69	7.03	-2.54	0.002278	0.01135	9230104L09Rik	RIKEN cDNA 9230104L09 gene
1455215_at	Mm.39722.1	5.64	7	-2.57	0.002285	0.011379	Pianp	PILR alpha associated neural protein
1455859_at	Mm.23363.1	7.79	6.35	2.71	0.002316	0.011499	Cfap69	cilia and flagella associated protein 69
1460698_a_at	Mm.27800.1	10.38	9.3	2.12	0.002331	0.011548	Sec11c	SEC11 homolog C, signal peptidase complex subunit
1418334_at	Mm.22430.1	8.49	6.88	3.06	0.002352	0.011613	Dbf4	DBF4 homolog (S. cerevisiae)
1438855_x_at	Mm.4348.3	8.82	7.61	2.3	0.002374	0.011679	Tnfaip2	tumor necrosis factor, alpha-induced protein 2
1421987_at	Mm.27646.1	5.12	6.25	-2.2	0.002394	0.011754	Papss2	3'-phosphoadenosine 5'-phosphosulfate synthase 2
1453860_s_at	Mm.220887.1	6.27	7.31	-2.05	0.0024	0.01177	Nr3c1	nuclear receptor subfamily 3, group C, member 1
1426599_a_at	Mm.21002.1	7.62	6.4	2.34	0.002421	0.011841	Slc2a1	solute carrier family 2 (facilitated glucose transporter), member 1
1426191_a_at	Mm.3882.5	5.87	6.91	-2.06	0.002492	0.012075	Bcl2l1	BCL2-like 1
1421916_at	Mm.2924.1	6.81	8.6	-3.46	0.002535	0.012205	Pdgfra	platelet derived growth factor receptor, alpha polypeptide
1452416_at	Mm.2856.2	8.22	6.84	2.62	0.002579	0.012358	Il6ra	interleukin 6 receptor, alpha
1459615_at	Mm.90081.1	4.81	3.64	2.25	0.002581	0.012362
1453067_at	Mm.18376.1	7.29	6.27	2.03	0.002586	0.012375	Apitd1	apoptosis-inducing, TAF9-like domain 1
1415801_at	Mm.4504.1	5.6	6.77	-2.26	0.00262	0.012491	Gja1	gap junction protein, alpha 1
1418545_at	Mm.41353.1	8.06	6.81	2.38	0.002647	0.012583	Wasf1	WAS protein family, member 1
1418026_at	Mm.34988.1	5.87	4.8	2.1	0.002657	0.01262	Exo1	exonuclease 1
1421317_x_at	Mm.1202.1	9.44	8.33	2.17	0.002678	0.012686	Myb	myeloblastosis oncogene
1429658_a_at	Mm.177462.1	7.36	5.83	2.89	0.00268	0.012694	Smc2	structural maintenance of chromosomes 2
1437694_at	Mm.77586.1	6.19	4.49	3.25	0.002683	0.012703
1440681_at	Mm.113464.1	6.68	4.82	3.63	0.002688	0.012715
1447623_s_at	Mm.141983.1	9.64	8.5	2.2	0.002719	0.012816	Prkd1	protein kinase D1
1417061_at	Mm.28756.1	9.86	8.72	2.21	0.002765	0.012965	Slc40a1	solute carrier family 40 (iron-regulated transporter), member 1
1418722_at	Mm.2827.1	6.77	8.15	-2.61	0.002808	0.013103	Ngp	neutrophilic granule protein
1458439_a_at	Mm.86668.1	8.1	6.99	2.15	0.002833	0.013184	Dzip3	DAZ interacting protein 3, zinc finger
1416368_at	Mm.2662.1	11.7	10.67	2.04	0.002875	0.013314	Gsta4	glutathione S-transferase, alpha 4
1449036_at	Mm.27764.1	7.9	6.29	3.07	0.002878	0.013321	Rnf128	ring finger protein 128
1429936_at	Mm.147232.1	6.8	5.63	2.24	0.002907	0.013414	Pih1d2	PIH1 domain containing 2
1433110_at	Mm.159674.1	6.88	8.42	-2.9	0.002909	0.013421
1416166_a_at	Mm.19127.1	8.98	7.89	2.12	0.00295	0.013544	Prdx4	peroxiredoxin 4
1422140_at	Mm.207045.1	5.31	6.76	-2.72	0.002982	0.01365	Gm15433; Gm2666; Gm7609; LOC100041903; LOC100503923	predicted pseudogene 15433; predicted gene 2666; predicted pseudogene 7609; proteinase-activated receptor 1-like
1457042_at	Mm.103052.1	9.66	7.6	4.17	0.003004	0.01372	Gxylt2	glucoside xylosyltransferase 2
1437033_a_at	Mm.35584.4	7.88	6.7	2.26	0.003021	0.013772	Skp2	S-phase kinase-associated protein 2 (p45)
1430427_a_at	Mm.87246.2	5.37	6.71	-2.54	0.003033	0.013812	Pcdh18	protocadherin 18
1439332_at	Mm.195809.2	6.98	5.81	2.26	0.003068	0.013921	Ddit4l	DNA-damage-inducible transcript 4-like
1434499_a_at	Mm.9745.2	11.25	9.64	3.04	0.003098	0.014013	Ldhb	lactate dehydrogenase B
1445546_at	Mm.34572.1	7.99	6.91	2.1	0.003143	0.014147	AI844685	expressed sequence AI844685
1422738_at	Mm.4999.1	7.76	9.06	-2.45	0.00317	0.014231	Ddr2	discoidin domain receptor family, member 2
1433735_a_at	Mm.38877.1	9.75	8.56	2.29	0.003192	0.014294	Tmem64	transmembrane protein 64
1454655_at	Mm.34350.1	7.71	6.51	2.28	0.003202	0.014319	Dgkd	diacylglycerol kinase, delta
1421415_s_at	Mm.23803.1	6.15	7.48	-2.5	0.003225	0.014399	Gcnt2	glucosaminyl (N-acetyl) transferase 2, I-branching enzyme
1436948_a_at	Mm.72979.1	6.86	4.78	4.23	0.003231	0.01441	Tmem255a	transmembrane protein 255A
1419321_at	Mm.4827.1	5.85	7.39	-2.9	0.003253	0.014481	F7	coagulation factor VII
1441231_at	Mm.131400.1	8.38	7.34	2.05	0.003306	0.014651
1456102_a_at	Mm.46579.3	8.45	7.13	2.49	0.003306	0.014651	Cul5	cullin 5
1418353_at	Mm.779.1	4.54	5.82	-2.44	0.003345	0.014747	Cd5	CD5 antigen
1460065_at	Mm.26097.1	4.84	3.72	2.17	0.003366	0.014808	AA763515	expressed sequence AA763515
1434909_at	Mm.34108.1	7.54	5.74	3.49	0.003449	0.015086	Rragd	Ras-related GTP binding D
1421413_a_at	Mm.24839.1	6.04	7.16	-2.17	0.003469	0.015146	Pdlim5	PDZ and LIM domain 5
1418547_at	Mm.25612.1	7.98	6.98	2.01	0.003475	0.015164	Tfpi2	tissue factor pathway inhibitor 2
1441097_at	Mm.118004.1	7.64	6.6	2.05	0.003482	0.015177	Vangl1	vang-like 1 (van gogh, Drosophila)
1456398_at	Mm.18728.2	7.26	8.29	-2.04	0.003499	0.015229
1438434_at	Mm.45753.1	9.11	7.87	2.37	0.003509	0.015255	Arhgap11a	Rho GTPase activating protein 11A
1444512_at	Mm.154381.1	5.33	6.6	-2.42	0.003524	0.015304	Arhgap29	Rho GTPase activating protein 29
1424464_s_at	Mm.31343.1	7.18	6.05	2.19	0.003527	0.015314	Mfsd6	major facilitator superfamily domain containing 6
1434748_at	Mm.22448.1	9.03	7.42	3.04	0.003541	0.015355	Ckap2	cytoskeleton associated protein 2
1431106_a_at	Mm.89384.1	4.34	5.58	-2.36	0.003553	0.015389	9530053H05Rik	RIKEN cDNA 9530053H05 gene
1433789_at	Mm.38186.1	6.2	5.14	2.08	0.003576	0.015456	Snhg3; Snora73a; Snora73b	small nucleolar RNA host gene 3; small nucleolar RNA, H/ACA box 73a; small nucleolar RNA, H/ACA box 73b
1430135_at	Mm.154614.1	7.62	6.6	2.03	0.003583	0.015471	Dnase2a; Gm38426	deoxyribonuclease II alpha; predicted gene, 38426
1423143_at	Mm.41800.1	8.39	7.35	2.05	0.003586	0.015478	Gtpbp4	GTP binding protein 4
1426175_a_at	Mm.3301.2	7.04	6	2.07	0.003597	0.015507	Tpsab1	tryptase alpha/beta 1
1429366_at	Mm.45373.1	7.36	5.97	2.62	0.003699	0.015827	Lrrc34	leucine rich repeat containing 34
1437274_at	Mm.132725.1	8.27	7.12	2.22	0.003709	0.015858	Copa	coatomer protein complex subunit alpha
1429148_at	Mm.34042.1	6.02	7.1	-2.11	0.003724	0.015898	Nfic	nuclear factor I/C
1427127_x_at	Mm.6388.1	8.77	7.43	2.54	0.003755	0.015988	Hspa1b	heat shock protein 1B
1418770_at	Mm.22842.1	4.68	6.32	-3.11	0.003807	0.016155	Cd2	CD2 antigen
1435649_at	Mm.200188.1	10.04	9.01	2.04	0.00381	0.01616	Nexn	nexilin
1420330_at	Mm.28263.1	4.19	5.26	-2.11	0.003825	0.016203	Clec4e	C-type lectin domain family 4, member e
1425350_a_at	Mm.18535.1	8.71	7.6	2.17	0.003826	0.016203	Myef2	myelin basic protein expression factor 2, repressor
1447520_at	Mm.59984.1	9.28	6.63	6.27	0.00386	0.016313	Lbp	lipopolysaccharide binding protein
1418601_at	Mm.14609.1	11.88	10.55	2.52	0.003876	0.016364	Aldh1a7	aldehyde dehydrogenase family 1, subfamily A7
1451959_a_at	Mm.31540.2	8.27	9.43	-2.24	0.00388	0.016374	Vegfa	vascular endothelial growth factor A
1439686_at	Mm.131359.1	9.4	8.15	2.38	0.003944	0.016562
1419510_at	Mm.63490.1	7.12	5.42	3.25	0.003976	0.016662	Ces1e	carboxylesterase 1E
1449405_at	Mm.179671.1	9.92	10.96	-2.05	0.003985	0.016688	Tns1	tensin 1
1434458_at	Mm.23835.1	7.16	5.58	2.98	0.00401	0.016753	Fst	follistatin
1448119_at	Mm.22706.1	7.87	9.05	-2.26	0.004045	0.016841	Bpgm	2,3-bisphosphoglycerate mutase
1421839_at	Mm.369.1	7.12	8.5	-2.61	0.004055	0.016865	Abca1	ATP-binding cassette, sub-family A (ABC1), member 1
1439753_x_at	Mm.99555.1	6.98	5.44	2.9	0.004136	0.017097	Six4	sine oculis-related homeobox 4
1417777_at	Mm.34497.1	10.92	9.88	2.06	0.004156	0.017146	Ptgr1	prostaglandin reductase 1
1433579_at	Mm.28958.1	10.05	8.88	2.24	0.00417	0.017188	Tmem30b	transmembrane protein 30B
1456280_at	Mm.27501.1	7.59	5.98	3.06	0.004172	0.017188	Clspn	claspin
1422734_a_at	Mm.1202.2	5.72	4.67	2.07	0.004181	0.017212	Myb	myeloblastosis oncogene
1449740_s_at	Mm.202149.1	8.56	7.45	2.17	0.004183	0.017215	Dsg2	desmoglein 2
1449315_at	Mm.42191.1	6.27	5.12	2.22	0.004185	0.017219	Tenm3	teneurin transmembrane protein 3
1419426_s_at	Mm.220853.1	9.12	10.17	-2.06	0.00419	0.017226	Ccl21a; Ccl21b; Ccl21c; Gm10591; Gm13304; Gm1987; Gm21541; LOC100041504; LOC100041593	chemokine (C-C motif) ligand 21A (serine); chemokine (C-C motif) ligand 21B (leucine); chemokine (C-C motif) ligand 21C (leucine); predicted gene 10591; predicted gene 13304; predicted gene 1987; predicted gene, 21541; C-C motif chemokine 21c
1435597_at	Mm.89551.1	7.84	6.61	2.33	0.004192	0.017229	Atad5	ATPase family, AAA domain containing 5
1442070_at	Mm.209175.1	6.97	5.59	2.61	0.004226	0.017331
1430642_at	Mm.102196.1	8.98	10.3	-2.5	0.004244	0.017383
1431213_a_at	Mm.157900.1	6.29	7.8	-2.84	0.004249	0.017399	Gm3579; Gm40514; Gm40814; Gm40991; Gm42035; Gm42102; LOC105244034	predicted gene 3579; predicted gene, 40514; predicted gene, 40814; predicted gene, 40991; predicted gene, 42035; predicted gene, 42102; uncharacterized LOC105244034
1453022_at	Mm.46367.1	9.58	11.45	-3.65	0.004377	0.017762	Gpihbp1	GPI-anchored HDL-binding protein 1
1425451_s_at	Mm.215253.1	7.62	11.18	-11.75	0.00442	0.01788	Chil3; Chil4	chitinase-like 3; chitinase-like 4
1449548_at	Mm.4005.1	6.98	7.99	-2.02	0.004445	0.017937	Efnb2	ephrin B2
1426875_s_at	Mm.1364.1	8.33	7.24	2.12	0.004446	0.01794	Srxn1	sulfiredoxin 1 homolog (S. cerevisiae)
1460247_a_at	Mm.35584.1	7.81	6.52	2.45	0.004473	0.018017	Skp2	S-phase kinase-associated protein 2 (p45)
1416802_a_at	Mm.23526.1	7.88	5.69	4.55	0.004484	0.01805	Cdca5	cell division cycle associated 5
1450792_at	Mm.46301.1	9.82	10.89	-2.1	0.004493	0.018066	Tyrobp	TYRO protein tyrosine kinase binding protein
1425102_a_at	Mm.13451.1	8.32	6.92	2.64	0.004557	0.018229	Ace2	angiotensin I converting enzyme (peptidyl-dipeptidase A) 2
1423308_at	Mm.141187.1	7.27	8.54	-2.41	0.004569	0.018265	Tgoln1; Tgoln2	trans-golgi network protein; trans-golgi network protein 2
1435383_x_at	Mm.7089.2	10.74	9.4	2.54	0.00459	0.018325	Ndn	necdin
1436847_s_at	Mm.28038.2	8.93	7.1	3.55	0.004593	0.018331	Cdca8	cell division cycle associated 8
1429171_a_at	Mm.32012.2	7.28	5.33	3.87	0.004607	0.018374	Ncapg	non-SMC condensin I complex, subunit G
1419534_at	Mm.5330.1	4.92	6.29	-2.59	0.004653	0.018501	Olr1	oxidized low density lipoprotein (lectin-like) receptor 1
1460035_at	Mm.40352.1	4.83	6.41	-2.98	0.004664	0.018532	Phb2	prohibitin 2
1422828_at	Mm.4527.1	6.46	7.78	-2.5	0.00468	0.018577	Cd3d	CD3 antigen, delta polypeptide
1425701_a_at	Mm.17554.3	7.48	8.5	-2.02	0.004701	0.01863	Rgs3	regulator of G-protein signaling 3
1437853_x_at	Mm.7089.5	10.53	9.47	2.09	0.004764	0.018804	Ndn	necdin
1455792_x_at	Mm.7089.3	10.77	9.38	2.64	0.004813	0.018958	Ndn	necdin
1448594_at	Mm.10222.1	9.38	7.9	2.81	0.004863	0.019091	Wisp1	WNT1 inducible signaling pathway protein 1
1422411_s_at	Mm.195444.1	9.14	11.67	-5.77	0.004866	0.019096	Ear-ps2; Ear1; Ear12; Ear2; Ear3	eosinophil-associated, ribonuclease A family, pseudogene 2; eosinophil-associated, ribonuclease A family, member 1; eosinophil-associated, ribonuclease A family, member 12; eosinophil-associated, ribonuclease A family, member 2; eosinophil-associated, ribonuclease A family, member 3
1427455_x_at	Mm.104747.15	7.38	9.86	-5.6	0.004879	0.019136	Igk-V28; Igkc; Igkj1; Igkv1-117; Igkv3-4; Igkv4-53; Igkv6-23; Igkv8-16; Igkv8-30	immunoglobulin kappa chain variable 28 (V28); immunoglobulin kappa constant; immunoglobulin kappa joining 1; immunoglobulin kappa variable 1-117; immunoglobulin kappa variable 3-4; immunoglobulin kappa variable 4-53; immunoglobulin kappa variable 6-23; immunoglobulin kappa variable 8-16; immunoglobulin kappa chain variable 8-30
1460295_s_at	Mm.4364.1	8.2	9.33	-2.19	0.00488	0.019136	Il6st	interleukin 6 signal transducer
1422460_at	Mm.43444.1	9.17	8.15	2.03	0.004884	0.019148	Mad2l1	MAD2 mitotic arrest deficient-like 1
1446537_at	Mm.215494.1	6.28	7.83	-2.93	0.004891	0.01916
1434366_x_at	Mm.2570.2	8.88	7.65	2.34	0.004892	0.01916	C1qb	complement component 1, q subcomponent, beta polypeptide
1422123_s_at	Mm.14114.1	7.4	8.93	-2.89	0.004927	0.019255	Ceacam1; Ceacam2	carcinoembryonic antigen-related cell adhesion molecule 1; carcinoembryonic antigen-related cell adhesion molecule 2
1439141_at	Mm.37405.1	4.98	6.2	-2.33	0.004946	0.019303	Gpr18	G protein-coupled receptor 18
1417266_at	Mm.137.1	9.68	11.31	-3.09	0.004977	0.019362	Ccl6	chemokine (C-C motif) ligand 6
1449732_at	Mm.206897.1	9.55	8.43	2.17	0.004981	0.019372	Zscan21	zinc finger and SCAN domain containing 21
1436223_at	Mm.23268.1	7.1	5.29	3.52	0.005011	0.019472	Itgb8	integrin beta 8
1426519_at	Mm.2212.1	6.65	8.03	-2.59	0.005053	0.01958	P4ha1	procollagen-proline, 2-oxoglutarate 4-dioxygenase (proline 4-hydroxylase), alpha 1 polypeptide
1457766_at	Mm.190439.1	4.52	6.01	-2.82	0.005071	0.019631	Wfdc6a	WAP four-disulfide core domain 6A
1421005_at	Mm.42143.1	6.53	5.5	2.04	0.005117	0.019748	Cntrl	centriolin
1417926_at	Mm.21516.1	9.04	7.29	3.35	0.005124	0.019764	Ncapg2	non-SMC condensin II complex, subunit G2
1427352_at	Mm.162744.1	5.76	7.2	-2.72	0.005172	0.019918	Krt79	keratin 79
1452532_x_at	Mm.14114.7	4.87	6.16	-2.45	0.005268	0.020192	Ceacam1	carcinoembryonic antigen-related cell adhesion molecule 1
1448777_at	Mm.16711.1	8.9	7.88	2.02	0.005286	0.020234	Mcm2	minichromosome maintenance deficient 2 mitotin (S. cerevisiae)
1437197_at	Mm.32247.2	7.68	6.51	2.25	0.005329	0.020346	Sorbs2	sorbin and SH3 domain containing 2
1435996_at	Mm.32866.1	4.11	5.16	-2.06	0.005368	0.020454	Card11	caspase recruitment domain family, member 11
1434079_s_at	Mm.16711.2	9.79	8.77	2.03	0.00546	0.020716	Mcm2	minichromosome maintenance deficient 2 mitotin (S. cerevisiae)
1456110_at	Mm.41929.2	8.77	7.65	2.17	0.005501	0.020821	Ankrd11	ankyrin repeat domain 11
1452260_at	Mm.10026.1	3.76	4.89	-2.19	0.005505	0.020829	Cidec	cell death-inducing DFFA-like effector c
1424629_at	Mm.1889.1	7.26	5.86	2.63	0.005559	0.020993	Brca1	breast cancer 1, early onset
1449279_at	Mm.57225.1	10.1	8.44	3.16	0.005571	0.021025	Gpx2	glutathione peroxidase 2
1425457_a_at	Mm.24640.2	4.71	6.4	-3.21	0.005632	0.021199	Grb10	growth factor receptor bound protein 10
1454822_x_at	Mm.28143.2	10.6	8.68	3.77	0.005647	0.02124	Apcdd1	adenomatosis polyposis coli down-regulated 1
1440972_at	Mm.100286.1	8.52	7.08	2.72	0.00568	0.021321	Nsd1	nuclear receptor-binding SET-domain protein 1
1449584_at	Mm.119786.1	5.14	6.18	-2.05	0.005787	0.021628	Dgkg	diacylglycerol kinase, gamma
1425382_a_at	Mm.184351.1	7.65	6.38	2.41	0.005874	0.021858	Aqp4	aquaporin 4
1428304_at	Mm.46440.1	6.29	4.52	3.41	0.005962	0.022091	Esco2	establishment of cohesion 1 homolog 2 (S. cerevisiae)
1426772_x_at	Mm.157012.7	6.62	8.2	-2.98	0.005989	0.02216	LOC665506; Tcrb-J; Trbc1; Trbc2	T-cell receptor beta-2 chain C region-like; T cell receptor beta, joining region; T cell receptor beta, constant region 1; T cell receptor beta, constant 2
1417523_at	Mm.98232.1	5.71	6.92	-2.31	0.005998	0.022172	Plek	pleckstrin
1452358_at	Mm.6279.1	6.11	5.08	2.04	0.006075	0.022366	Rai2	retinoic acid induced 2
1451539_at	Mm.18814.1	7.79	9.84	-4.14	0.006109	0.022456	Baiap2l1	BAI1-associated protein 2-like 1
1452378_at	Mm.220932.1	9.12	8.02	2.14	0.006168	0.022612	Malat1	metastasis associated lung adenocarcinoma transcript 1 (non-coding RNA)
1417015_at	Mm.41265.1	5.68	6.78	-2.14	0.006188	0.022666	Rassf3	Ras association (RalGDS/AF-6) domain family member 3
1426168_a_at	Mm.30557.6	5.29	6.97	-3.21	0.006203	0.022704	Trac	T cell receptor alpha constant
1443906_at	Mm.154364.1	8.39	7.09	2.46	0.006235	0.022785	Cd55	CD55 molecule, decay accelerating factor for complement
1419157_at	Mm.18789.1	7.05	9.32	-4.8	0.006295	0.022946	Sox4	SRY (sex determining region Y)-box 4
1435695_a_at	Mm.27337.2	6.94	5.92	2.02	0.006414	0.023253	Ggct	gamma-glutamyl cyclotransferase
1435382_at	Mm.7089.2	11.01	9.79	2.33	0.006461	0.023373	Ndn	necdin
1447649_x_at	Mm.70400.1	7.63	6.23	2.64	0.006503	0.023483	Dnajc1	DnaJ (Hsp40) homolog, subfamily C, member 1
1437370_at	Mm.200641.1	7.64	6.34	2.46	0.006509	0.023501	Sgol2a	shugoshin-like 2a (S. pombe)
1455029_at	Mm.203900.1	7.99	6.97	2.03	0.00652	0.023536	Kif21a	kinesin family member 21A
1424991_s_at	Mm.5879.1	8.8	7.69	2.16	0.006552	0.023611	Tyms; Tyms-ps	thymidylate synthase; thymidylate synthase, pseudogene
1417466_at	Mm.41641.1	11.85	10.4	2.73	0.006617	0.023764	Rgs5	regulator of G-protein signaling 5
1417065_at	Mm.181959.1	11.42	9.32	4.29	0.006654	0.023856	Egr1	early growth response 1
1458355_x_at	Mm.161216.1	7.76	6.25	2.84	0.006727	0.024056	Wdr92	WD repeat domain 92
1451610_at	Mm.10545.1	10.46	8.45	4.04	0.006856	0.024394	Cxcl17	chemokine (C-X-C motif) ligand 17
1427102_at	Mm.38192.1	5.61	6.8	-2.27	0.006868	0.024412	Slfn4	schlafen 4
1416299_at	Mm.37801.1	8.25	6.63	3.08	0.006873	0.024417	Shcbp1	Shc SH2-domain binding protein 1
1458338_x_at	Mm.212631.1	7.11	6.1	2.01	0.006879	0.024429	Nr2c1	nuclear receptor subfamily 2, group C, member 1
1449164_at	Mm.15819.1	7.54	8.79	-2.39	0.00697	0.024674	Cd68	CD68 antigen
1453107_s_at	Mm.195898.2	6.73	5.36	2.58	0.007004	0.024747	4933413G19Rik; Foxm1	RIKEN cDNA 4933413G19 gene; forkhead box M1
1454866_s_at	Mm.44747.1	9.88	8.6	2.43	0.00701	0.024757	Clic6	chloride intracellular channel 6
1416872_at	Mm.46701.1	9.88	8.68	2.29	0.007016	0.024772	Tspan6	tetraspanin 6
1435281_at	Mm.40311.1	8.2	7.12	2.12	0.007032	0.02481	Cpt1c	carnitine palmitoyltransferase 1c
1435404_at	Mm.39785.1	7.35	6.04	2.48	0.007061	0.024884	Disp2	dispatched homolog 2 (Drosophila)
1436778_at	Mm.23968.1	8.26	9.49	-2.34	0.007086	0.024944	Cybb	cytochrome b-245, beta polypeptide
1427126_at	Mm.6388.1	8.22	7.04	2.27	0.007103	0.024982	Hspa1b	heat shock protein 1B
1423466_at	Mm.2932.1	5.29	6.46	-2.24	0.007149	0.025086	Ccr7	chemokine (C-C motif) receptor 7
1434695_at	Mm.189102.2	7.51	5.82	3.23	0.007187	0.025184	Dtl	denticleless homolog (Drosophila)
1453678_at	Mm.22522.2	5.49	4.42	2.09	0.007206	0.025234	Mbd1	methyl-CpG binding domain protein 1
1444355_at	Mm.153230.1	8.15	7.11	2.06	0.007213	0.025246	Atp8a1	ATPase, aminophospholipid transporter (APLT), class I, type 8A, member 1
1425681_a_at	Mm.180750.2	7.02	5.36	3.17	0.007268	0.025401	Prn; Prnd	prion protein gene complex; prion protein dublet
1440154_at	Mm.153607.1	4.96	3.96	2.01	0.007292	0.025458
1422430_at	Mm.20315.1	8.26	6.95	2.48	0.007294	0.025462	Fignl1	fidgetin-like 1
1417885_at	Mm.1287.1	6.21	7.26	-2.07	0.007308	0.025499	Mapt	microtubule-associated protein tau
1423410_at	Mm.2688.1	7.3	5.94	2.57	0.007327	0.025536	Meig1	meiosis expressed gene 1
1429001_at	Mm.45163.1	9.12	8.02	2.16	0.007349	0.025598	Pir	pirin
1448635_at	Mm.2999.1	9.32	8.15	2.26	0.007373	0.025664	Smc2	structural maintenance of chromosomes 2
1447581_at	Mm.23350.1	5.76	4.6	2.25	0.00744	0.025831
1425212_a_at	Mm.21526.2	6.84	8.13	-2.45	0.007452	0.025863	Tnfrsf19	tumor necrosis factor receptor superfamily, member 19
1455530_at	Mm.28362.4	5.01	6.53	-2.88	0.007537	0.026073	Ighd	immunoglobulin heavy constant delta
1449526_a_at	Mm.27893.1	7.92	10.31	-5.24	0.007608	0.026259	Gdpd3	glycerophosphodiester phosphodiesterase domain containing 3
1418612_at	Mm.10948.1	4.71	6.01	-2.46	0.007639	0.02633	Slfn1	schlafen 1
1445758_at	Mm.197308.1	8.75	7.55	2.31	0.007639	0.02633	Gxylt2	glucoside xylosyltransferase 2
1429295_s_at	Mm.6960.1	7.86	5.93	3.79	0.007662	0.026392	Trip13	thyroid hormone receptor interactor 13
1445669_at	Mm.161888.1	8.79	7.67	2.18	0.007666	0.026401	Spry4	sprouty homolog 4 (Drosophila)
1449175_at	Mm.2840.1	6.41	5.33	2.11	0.007763	0.026644	Gpr65	G-protein coupled receptor 65
1435575_at	Mm.18737.1	7.81	6.64	2.25	0.007786	0.026705	Kntc1	kinetochore associated 1
1416322_at	Mm.214514.1	6.81	8.74	-3.82	0.007819	0.026793	Prelp	proline arginine-rich end leucine-rich repeat
1452463_x_at	Mm.104747.17	5.4	7.76	-5.15	0.007871	0.026929	Igk	immunoglobulin kappa chain complex
1451838_a_at	Mm.67539.1	6.21	5.15	2.08	0.007905	0.027007	Tc2n	tandem C2 domains, nuclear
1438106_at	Mm.105342.1	5.89	4.72	2.25	0.007919	0.02704	Pcdhb21	protocadherin beta 21
1456862_at	Mm.99555.1	6.99	5.45	2.91	0.007938	0.027076	Six4	sine oculis-related homeobox 4
1452353_at	Mm.52748.1	9.55	8.51	2.06	0.00797	0.027152	Gpr155	G protein-coupled receptor 155
1418797_at	Mm.34460.1	4.82	5.89	-2.11	0.00809	0.027443	Ms4a8a	membrane-spanning 4-domains, subfamily A, member 8A
1422768_at	Mm.196461.1	8.93	7.83	2.14	0.008092	0.027449	Syncrip	synaptotagmin binding, cytoplasmic RNA interacting protein
1425226_x_at	Mm.157012.3	6.95	8.33	-2.61	0.008312	0.027957	LOC665506; Trbc2	T-cell receptor beta-2 chain C region-like; T cell receptor beta, constant 2
1455869_at	Mm.157900.2	6.73	7.96	-2.35	0.00837	0.028088
1454171_x_at	Mm.89384.2	6.43	7.7	-2.42	0.008385	0.028125	9530053H05Rik	RIKEN cDNA 9530053H05 gene
1455235_x_at	Mm.9745.3	11.3	9.88	2.69	0.008763	0.029061	Ldhb	lactate dehydrogenase B
1448650_a_at	Mm.35061.1	7.68	6.63	2.06	0.008848	0.029259	Pole	polymerase (DNA directed), epsilon
1443768_at	Mm.180458.1	6.02	4.95	2.1	0.00886	0.029285	Rhoa	ras homolog gene family, member A
1421254_a_at	Mm.72173.1	6.35	7.56	-2.32	0.00894	0.029482	Sgcg	sarcoglycan, gamma (dystrophin-associated glycoprotein)
1428547_at	Mm.31676.1	10.55	9.49	2.08	0.009033	0.029689	Nt5e	5' nucleotidase, ecto
1434553_at	Mm.2073.1	6.78	5.71	2.1	0.009176	0.030015	Tmem56	transmembrane protein 56
1437482_at	Mm.129498.1	6.49	5.45	2.07	0.0093	0.030335	Tecrl	trans-2,3-enoyl-CoA reductase-like
1436990_s_at	Mm.30114.3	12.08	10.89	2.29	0.009312	0.03036	Chchd10	coiled-coil-helix-coiled-coil-helix domain containing 10
1448749_at	Mm.98232.1	6.94	7.98	-2.06	0.009329	0.030391	Plek	pleckstrin
1422592_at	Mm.6680.1	8.11	7.01	2.13	0.009343	0.030425	Ctnnd2	catenin (cadherin associated protein), delta 2
1418668_at	Mm.33731.1	7.78	6.43	2.55	0.009429	0.030608	Acsm1	acyl-CoA synthetase medium-chain family member 1
1449399_a_at	Mm.22150.1	6.63	7.72	-2.12	0.009693	0.031227	Il1b	interleukin 1 beta
1419519_at	Mm.2770.1	8.88	7.71	2.26	0.009729	0.031281	Igf1	insulin-like growth factor 1
1434793_at	Mm.835.1	8.2	6.92	2.44	0.009951	0.031822	Wdr78	WD repeat domain 78
1442800_x_at	Mm.68926.1	5.25	4.24	2.01	0.009992	0.031901	Fam181b	family with sequence similarity 181, member B
1421289_at	Mm.46181.1	4.41	5.85	-2.71	0.009994	0.031903	Hspb7	heat shock protein family, member 7 (cardiovascular)
1434564_at	Mm.86324.1	8.61	7.59	2.03	0.010003	0.031923	E2f3	E2F transcription factor 3
1425631_at	Mm.24724.1	6.07	7.92	-3.61	0.010065	0.032056	Ppp1r3c	protein phosphatase 1, regulatory (inhibitor) subunit 3C
1440771_at	Mm.80408.1	7.63	5.86	3.43	0.010129	0.032201
1437313_x_at	Mm.1693.3	10.02	8.79	2.34	0.010156	0.032263	Hmgb2	high mobility group box 2
1424113_at	Mm.148395.1	9.27	8.05	2.34	0.01018	0.032318	Lamb1	laminin B1
1431060_at	Mm.171297.1	8.47	7.39	2.11	0.010264	0.032507	Peli1	pellino 1
1431309_at	Mm.42006.1	4.76	3.69	2.1	0.010315	0.032631	Ttll10	tubulin tyrosine ligase-like family, member 10
1451513_x_at	Mm.193418.2	6.15	7.99	-3.59	0.010371	0.03276	Serpina1b	serine (or cysteine) preptidase inhibitor, clade A, member 1B
1429783_at	Mm.24839.4	8.62	7.41	2.32	0.010407	0.032844	Pdlim5	PDZ and LIM domain 5
1416558_at	Mm.4674.1	7.81	5.96	3.6	0.010452	0.03294	Melk	maternal embryonic leucine zipper kinase
1458667_at	Mm.38048.1	6.06	4.51	2.92	0.010593	0.033296	Ninl	ninein-like
1457666_s_at	Mm.83146.1	7.62	6.24	2.61	0.010668	0.033457	Ifi202b; LOC100044068	interferon activated gene 202B; interferon-activable protein 202-like
1450184_s_at	Mm.154152.1	6.7	8.03	-2.52	0.010676	0.033476	Tef	thyrotroph embryonic factor
1452405_x_at	Mm.30557.10	7.07	8.35	-2.42	0.010727	0.03359	Trac	T cell receptor alpha constant
1416959_at	Mm.26587.1	6.01	7.66	-3.14	0.010749	0.033641	Nr1d2	nuclear receptor subfamily 1, group D, member 2
1448696_at	Mm.27494.1	9.35	8.14	2.31	0.010996	0.034198	Heph	hephaestin
1448237_x_at	Mm.9745.1	11.08	9.82	2.39	0.011101	0.03445	Ldhb	lactate dehydrogenase B
1420664_s_at	Mm.3243.1	8.54	7.28	2.39	0.011129	0.034511	Procr	protein C receptor, endothelial
1421424_a_at	Mm.4487.1	6.15	7.16	-2.01	0.011159	0.034567	Anpep	alanyl (membrane) aminopeptidase
1459815_at	Mm.22958.1	6.91	5.72	2.29	0.011194	0.034635	Zmynd12	zinc finger, MYND domain containing 12
1424951_at	Mm.18814.1	8.46	10.18	-3.28	0.011299	0.034864	Baiap2l1	BAI1-associated protein 2-like 1
1417419_at	Mm.22288.1	9.53	8.33	2.31	0.011553	0.035437	Ccnd1	cyclin D1
1428823_at	Mm.21078.1	8.72	7.7	2.03	0.01162	0.035573	Hddc2	HD domain containing 2
1444088_at	Mm.138132.1	4.49	5.66	-2.25	0.011628	0.03559
1454254_s_at	Mm.195522.1	6.6	8.17	-2.98	0.011698	0.035737	Plet1	placenta expressed transcript 1
1459437_at	Mm.207721.1	8.14	7.05	2.13	0.011717	0.035768	Stard9	START domain containing 9
1418264_at	Mm.334.1	7.51	6.14	2.58	0.011723	0.035774	Cenpk	centromere protein K
1451060_at	Mm.35434.1	5.07	6.14	-2.1	0.011738	0.035795	Gpr146	G protein-coupled receptor 146
1419135_at	Mm.1715.1	6.82	7.92	-2.15	0.011785	0.035898	Ltb	lymphotoxin B
1460668_at	Mm.4655.1	7.48	6.36	2.16	0.011797	0.035917	Gal	galanin
1450678_at	Mm.1137.1	8.07	9.59	-2.87	0.011827	0.035984	Itgb2	integrin beta 2
1449603_at	Mm.25249.1	5.38	3.49	3.69	0.011888	0.036129	AI594671	expressed sequence AI594671
1421195_at	Mm.3521.1	9.7	8.27	2.7	0.011995	0.036377	Cckar	cholecystokinin A receptor
1453416_at	Mm.218616.1	7.44	5.83	3.07	0.012025	0.036441	Gas2l3	growth arrest-specific 2 like 3
1437611_x_at	Mm.27828.3	7.93	6.35	2.99	0.012062	0.036509	Kif2c	kinesin family member 2C
1425145_at	Mm.35692.2	8.22	7.11	2.17	0.012114	0.036634	Il1rl1	interleukin 1 receptor-like 1
1458229_at	Mm.213321.1	7.81	6.19	3.08	0.012134	0.03668	Robo2	roundabout homolog 2 (Drosophila)
1448698_at	Mm.22288.1	12	10.86	2.21	0.012152	0.036709	Ccnd1	cyclin D1
1452458_s_at	Mm.28847.1	6.78	5.3	2.79	0.01217	0.036737	Lrr1	leucine rich repeat protein 1
1426037_a_at	Mm.181709.2	6.33	4.96	2.59	0.012172	0.036741	Rgs16	regulator of G-protein signaling 16
1421184_a_at	Mm.220975.1	9.05	10.95	-3.72	0.012238	0.036886	Higd1c; Methig1; Mettl7a1; Mettl7a2; Mettl7a3	HIG1 domain family, member 1C; methyltransferase hypoxia inducible domain containing 1; methyltransferase like 7A1; methyltransferase like 7A2; methyltransferase like 7A3
1431795_a_at	Mm.4083.2	6.98	5.95	2.05	0.012309	0.037033	Sema3b	sema domain, immunoglobulin domain (Ig), short basic domain, secreted, (semaphorin) 3B
1417602_at	Mm.8471.1	9.09	7.98	2.16	0.012349	0.037117	Per2	period circadian clock 2
1426817_at	Mm.4078.1	10.56	8.71	3.59	0.012426	0.037286	Mki67	antigen identified by monoclonal antibody Ki 67
1456978_s_at	Mm.23578.1	8.47	6.82	3.13	0.01252	0.037497	Cfap43; Itprip	cilia and flagella associated protein 43; inositol 1,4,5-triphosphate receptor interacting protein
1429891_at	Mm.82143.1	7.9	6.52	2.6	0.012554	0.037555	Capsl	calcyphosine-like
1420249_s_at	Mm.218266.1	8.14	9.23	-2.13	0.012597	0.037658	Ccl6	chemokine (C-C motif) ligand 6
1452476_at	Mm.89933.1	5.55	6.82	-2.42	0.012608	0.037677	Cacnb2	calcium channel, voltage-dependent, beta 2 subunit
1440248_at	Mm.170955.1	6.98	5.75	2.35	0.012608	0.037677	Casc4	cancer susceptibility candidate 4
1416757_at	Mm.44082.1	7.83	6.69	2.2	0.012655	0.037763	Zwilch	zwilch kinetochore protein
1444517_at	Mm.34980.1	7.83	6.72	2.15	0.012943	0.038422	Cfap54; LOC102643084	cilia and flagella associated protein 54; uncharacterized LOC102643084
1445882_at	Mm.185355.1	5.77	6.78	-2.01	0.01297	0.038477	Cd300lb	CD300 antigen like family member B
1437716_x_at	Mm.29381.2	10.16	8.59	2.98	0.012983	0.038512	Kif22	kinesin family member 22
1424890_at	Mm.6110.1	6.92	5.68	2.37	0.012985	0.038516	Bnc1	basonuclin 1
1426159_x_at	Mm.157012.6	7.1	8.18	-2.11	0.013011	0.038569	Tcrb-J	T cell receptor beta, joining region
1427495_at	Mm.153466.1	9.22	10.3	-2.12	0.013298	0.039191	Scn7a	sodium channel, voltage-gated, type VII, alpha
1444451_at	Mm.215369.1	9.13	6.94	4.57	0.013383	0.039366	Pappa2	pappalysin 2
1444176_at	Mm.87268.1	6.71	7.83	-2.17	0.013429	0.03947	Atp6v0d2	ATPase, H+ transporting, lysosomal V0 subunit D2
1418282_x_at	Mm.193418.1	6.39	8.35	-3.88	0.01365	0.039961	Serpina1b	serine (or cysteine) preptidase inhibitor, clade A, member 1B
1439971_at	Mm.41843.1	6.66	5.62	2.05	0.01374	0.040139	Dzank1	double zinc ribbon and ankyrin repeat domains 1
1449396_at	Mm.10734.1	7.77	6.66	2.16	0.013761	0.040184	Aoc3	amine oxidase, copper containing 3
1429214_at	Mm.33172.1	10.58	9.55	2.04	0.014133	0.040959	Adamtsl2	ADAMTS-like 2
1447541_s_at	Mm.72737.1	7.24	5.88	2.58	0.01424	0.04118	Itgae	integrin alpha E, epithelial-associated
1425113_x_at	Mm.172352.1	8.74	9.93	-2.28	0.01427	0.041251
1428104_at	Mm.11075.1	8.07	6.7	2.58	0.014413	0.041556	Tpx2	TPX2, microtubule-associated protein homolog (Xenopus laevis)
1435420_at	Mm.204806.1	8.27	7.26	2.02	0.014441	0.041599	Slc4a5	solute carrier family 4, sodium bicarbonate cotransporter, member 5
1427660_x_at	Mm.104747.19	8.1	9.99	-3.71	0.014476	0.041676	Igk-V28; Igkc; Igkj1; Igkv1-117; Igkv3-4; Igkv4-53; Igkv6-23; Igkv8-16; Igkv8-30	immunoglobulin kappa chain variable 28 (V28); immunoglobulin kappa constant; immunoglobulin kappa joining 1; immunoglobulin kappa variable 1-117; immunoglobulin kappa variable 3-4; immunoglobulin kappa variable 4-53; immunoglobulin kappa variable 6-23; immunoglobulin kappa variable 8-16; immunoglobulin kappa chain variable 8-30
1424719_a_at	Mm.1287.2	7.63	8.77	-2.2	0.014543	0.0418	Mapt	microtubule-associated protein tau
1424296_at	Mm.4368.1	10.97	9.89	2.11	0.014688	0.042091	Gclc	glutamate-cysteine ligase, catalytic subunit
1421622_a_at	Mm.196153.1	5.36	6.5	-2.21	0.014724	0.04217	Rapgef4	Rap guanine nucleotide exchange factor (GEF) 4
1438833_at	Mm.81624.1	4.92	3.81	2.16	0.014796	0.042331	Casc5	cancer susceptibility candidate 5
1449699_s_at	Mm.201776.1	7.63	6.08	2.93	0.014838	0.042419	C330027C09Rik	RIKEN cDNA C330027C09 gene
1433893_s_at	Mm.24250.2	6.6	5.27	2.51	0.014908	0.042563	Spag5	sperm associated antigen 5
1449498_at	Mm.1856.1	7.15	8.22	-2.09	0.014922	0.04259	Marco	macrophage receptor with collagenous structure
1430762_at	Mm.72828.1	8.08	6.57	2.84	0.014939	0.042624	4833427G06Rik	RIKEN cDNA 4833427G06 gene
1457044_at	Mm.31376.1	7.78	6.36	2.68	0.015028	0.042807	Macc1	metastasis associated in colon cancer 1
1425487_at	Mm.28200.1	5.91	6.96	-2.06	0.015097	0.04296	Slu7	SLU7 splicing factor homolog (S. cerevisiae)
1432517_a_at	Mm.8362.2	8.08	7.06	2.03	0.015114	0.042998	Nnmt	nicotinamide N-methyltransferase
1426113_x_at	Mm.30557.3	7.18	8.23	-2.07	0.015181	0.043137	Trav9d-3	T cell receptor alpha variable 9D-3
1455862_at	Mm.27457.1	9.1	8.07	2.04	0.015233	0.043242	Ubtd2	ubiquitin domain containing 2
1419599_s_at	Mm.170657.1	7.56	6.27	2.45	0.015261	0.043315	Ms4a6d	membrane-spanning 4-domains, subfamily A, member 6D
1458299_s_at	Mm.214145.1	6.64	5.6	2.05	0.015318	0.043421	Nfkbie	nuclear factor of kappa light polypeptide gene enhancer in B cells inhibitor, epsilon
1459536_at	Mm.208076.1	6.53	5.04	2.8	0.015451	0.043653
1444817_at	Mm.194267.1	6.67	5.64	2.03	0.015492	0.043733	Plekhh2	pleckstrin homology domain containing, family H (with MyTH4 domain) member 2
1419513_a_at	Mm.2995.1	8.67	6.91	3.39	0.015565	0.043883	Ect2	ect2 oncogene
1444163_at	Mm.113940.1	7.02	5.94	2.11	0.015992	0.044775	Nek5	NIMA (never in mitosis gene a)-related expressed kinase 5
1425738_at	Mm.104747.7	5.28	6.3	-2.02	0.016251	0.045304	Igkv3-12; Igkv3-7	immunoglobulin kappa variable 3-12; immunoglobulin kappa variable 3-7
1446512_at	Mm.215935.1	5.94	4.78	2.24	0.016326	0.045475
1449070_x_at	Mm.28143.1	9.81	8.26	2.93	0.016336	0.045491	Apcdd1	adenomatosis polyposis coli down-regulated 1
1425854_x_at	Mm.157012.4	6.67	8.1	-2.69	0.016352	0.045525	LOC665506; Trbc2	T-cell receptor beta-2 chain C region-like; T cell receptor beta, constant 2
1434437_x_at	Mm.99.2	10.31	8.61	3.24	0.016454	0.045757	Rrm2	ribonucleotide reductase M2
1453225_at	Mm.52392.1	8.14	7	2.21	0.016726	0.046301	Ndnf	neuron-derived neurotrophic factor
1424114_s_at	Mm.148395.1	12	10.98	2.03	0.016871	0.046593	Lamb1	laminin B1
1426074_at	Mm.220150.1	6.13	7.58	-2.74	0.016935	0.046727
1417910_at	Mm.4189.1	9.7	7.87	3.55	0.017088	0.047034	Ccna2	cyclin A2
1448226_at	Mm.99.1	8.63	6.84	3.45	0.017193	0.047264	Rrm2	ribonucleotide reductase M2
1421075_s_at	Mm.4781.1	8.99	7.05	3.83	0.017326	0.047552	Cyp7b1	cytochrome P450, family 7, subfamily b, polypeptide 1
1424278_a_at	Mm.8552.2	8.38	6.61	3.4	0.017458	0.047804	Birc5	baculoviral IAP repeat-containing 5
1452205_x_at	Mm.157012.8	5.81	7.3	-2.82	0.017459	0.047804	LOC665506; Tcrb-J; Trbc1; Trbc2	T-cell receptor beta-2 chain C region-like; T cell receptor beta, joining region; T cell receptor beta, constant region 1; T cell receptor beta, constant 2
1455990_at	Mm.28386.2	8.2	7.07	2.18	0.01757	0.048049	Kif23	kinesin family member 23
1452417_x_at	Mm.104747.14	7.83	9.62	-3.47	0.017574	0.048057	Igk-V28; Igkc; Igkj1; Igkv1-117; Igkv3-4; Igkv4-53; Igkv6-23; Igkv8-16; Igkv8-30	immunoglobulin kappa chain variable 28 (V28); immunoglobulin kappa constant; immunoglobulin kappa joining 1; immunoglobulin kappa variable 1-117; immunoglobulin kappa variable 3-4; immunoglobulin kappa variable 4-53; immunoglobulin kappa variable 6-23; immunoglobulin kappa variable 8-16; immunoglobulin kappa chain variable 8-30
1450494_x_at	Mm.14114.1	6.61	7.99	-2.59	0.01763	0.048162	Ceacam1	carcinoembryonic antigen-related cell adhesion molecule 1
1459791_at	Mm.70400.1	7.56	5.78	3.44	0.017808	0.048507	Dnajc1	DnaJ (Hsp40) homolog, subfamily C, member 1
1418412_at	Mm.7821.1	7.97	6.83	2.21	0.018017	0.048941	Tpd52l1	tumor protein D52-like 1
1453310_at	Mm.63579.1	8.15	6.88	2.4	0.018153	0.049221	Ppil6	peptidylprolyl isomerase (cyclophilin)-like 6
1416514_a_at	Mm.13194.1	11.06	9.12	3.82	0.018191	0.049287	Fscn1	fascin homolog 1, actin bundling protein (Strongylocentrotus purpuratus)
1428481_s_at	Mm.28038.1	8.3	7.11	2.27	0.01827	0.049444	Cdca8	cell division cycle associated 8
1418674_at	Mm.10760.1	10.29	9.11	2.27	0.018281	0.049469	Osmr	oncostatin M receptor
1435990_at	Mm.23038.1	10.45	8.83	3.07	0.018309	0.04952	Adamts2	a disintegrin-like and metallopeptidase (reprolysin type) with thrombospondin type 1 motif, 2
1444946_at	Mm.17642.1	9.44	8.14	2.46	0.018451	0.049787
1452242_at	Mm.9916.1	8.8	6.89	3.77	0.018617	0.050113	Cep55	centrosomal protein 55
1460242_at	Mm.20236.1	9.89	8.47	2.69	0.018726	0.050329	Cd55	CD55 molecule, decay accelerating factor for complement
1424266_s_at	Mm.29110.1	8.31	5.82	5.62	0.018959	0.050816	Ces1f	carboxylesterase 1F
1419759_at	Mm.16086.1	7.99	6.98	2.01	0.019018	0.050919	Abcb1a	ATP-binding cassette, sub-family B (MDR/TAP), member 1A
1450826_a_at	Mm.14277.1	10.26	7.2	8.33	0.01914	0.051165	Saa3	serum amyloid A 3
1455393_at	Mm.13787.2	9.22	7.94	2.42	0.019526	0.051906	Cp	ceruloplasmin
1418724_at	Mm.117180.1	7.55	5.92	3.1	0.019579	0.052	Cfi	complement component factor i
1416645_a_at	Mm.80.1	5.29	3.93	2.57	0.019584	0.052	Afp	alpha fetoprotein
1422814_at	Mm.12940.1	8.28	6.71	2.97	0.019817	0.052451	Aspm	asp (abnormal spindle)-like, microcephaly associated (Drosophila)
1428074_at	Mm.8569.1	8.62	7.59	2.04	0.01986	0.052524	Tmem158	transmembrane protein 158
1457429_s_at	Mm.170373.1	6.98	5.84	2.21	0.019965	0.052745	Sbspon	somatomedin B and thrombospondin, type 1 domain containing
1451846_at	Mm.120298.1	7.16	8.19	-2.05	0.019978	0.052757	Nebl	nebulette
1442835_at	Mm.137906.1	5.9	7.27	-2.58	0.02008	0.052968	Gm19990	predicted gene, 19990
1428393_at	Mm.40663.1	5.63	7.53	-3.71	0.020252	0.053274	Nrn1	neuritin 1
1417765_a_at	Mm.33941.1	6.14	4.83	2.48	0.02035	0.053457	Amy1	amylase 1, salivary
1434083_a_at	Mm.206252.1	6.68	5.56	2.17	0.020377	0.053505	Elmod1	ELMO/CED-12 domain containing 1
1448898_at	Mm.2271.1	5.29	6.39	-2.13	0.02039	0.053527	Ccl9	chemokine (C-C motif) ligand 9
1438239_at	Mm.24820.1	8.06	6.65	2.67	0.020566	0.053848	Mid1	midline 1
1458500_at	Mm.127107.1	8.81	7.76	2.06	0.020896	0.054472	Fam216b	family with sequence similarity 216, member B
1437983_at	Mm.68496.1	4.77	3.71	2.09	0.020921	0.054526	Sall1	sal-like 1 (Drosophila)
1449088_at	Mm.2974.1	6.14	7.51	-2.59	0.021193	0.055072	Fbp2	fructose bisphosphatase 2
1435796_at	Mm.102783.1	7.89	6.74	2.21	0.021388	0.055459	Wscd2	WSC domain containing 2
1423428_at	Mm.86922.1	7.27	6.15	2.17	0.021691	0.056027	Ror2	receptor tyrosine kinase-like orphan receptor 2
1433453_a_at	Mm.35850.1	7.98	6.96	2.02	0.021706	0.056059	Abtb2	ankyrin repeat and BTB (POZ) domain containing 2
1417634_at	Mm.2407.1	7.51	9.3	-3.47	0.022065	0.056755	Sod3	superoxide dismutase 3, extracellular
1418095_at	Mm.140340.1	7.57	6.4	2.26	0.022335	0.057255	Smpx	small muscle protein, X-linked
1417256_at	Mm.5022.1	5.8	4.58	2.33	0.022337	0.057256	Mmp13	matrix metallopeptidase 13
1447839_x_at	Mm.162696.1	9.92	8.72	2.29	0.022427	0.057421	Adm	adrenomedullin
1417898_a_at	Mm.15510.1	5.66	7.1	-2.72	0.022615	0.057791	Gzma	granzyme A
1418382_at	Mm.28143.1	8.99	7.53	2.75	0.022884	0.058303	Apcdd1	adenomatosis polyposis coli down-regulated 1
1434413_at	Mm.45770.1	11.24	9.46	3.43	0.022889	0.058309	Igf1	insulin-like growth factor 1
1439377_x_at	Mm.29931.4	10.42	8.87	2.94	0.0229	0.058335	Cdc20	cell division cycle 20
1450886_at	Mm.42045.1	6.65	5.62	2.03	0.022995	0.058504	Gsg2	germ cell-specific gene 2
1416698_a_at	Mm.3049.1	10.94	9.89	2.07	0.023024	0.058562	Cks1b	CDC28 protein kinase 1b
1423147_at	Mm.14064.1	6.98	5.91	2.1	0.023651	0.059688	Mat1a	methionine adenosyltransferase I, alpha
1436723_at	Mm.34903.1	6.81	5.62	2.29	0.023785	0.059954	Cenpi	centromere protein I
1429552_at	Mm.25949.1	8.4	7.21	2.28	0.023788	0.059954	Cfap52	cilia and flagella associated protein 52
1425396_a_at	Mm.142.1	6.63	7.66	-2.04	0.023883	0.060138	Lck	lymphocyte protein tyrosine kinase
1458268_s_at	Mm.200652.1	7.32	8.95	-3.08	0.023981	0.060326	Igfbp3	insulin-like growth factor binding protein 3
1449297_at	Mm.42163.1	8.52	7.49	2.05	0.024041	0.060435	Casp12	caspase 12
1441218_at	Mm.189573.1	7.86	6.52	2.54	0.024077	0.060512
1448627_s_at	Mm.24337.1	9.53	7.93	3.03	0.024127	0.060589	Pbk	PDZ binding kinase
1421074_at	Mm.4781.1	8.64	6.8	3.56	0.024153	0.060625	Cyp7b1	cytochrome P450, family 7, subfamily b, polypeptide 1
1421031_a_at	Mm.45161.1	8.74	9.99	-2.39	0.024229	0.060739	Hilpda	hypoxia inducible lipid droplet associated
1460629_at	Mm.117087.2	8.7	7.47	2.34	0.024232	0.060741	Trim16	tripartite motif-containing 16
1425538_x_at	Mm.14114.2	6.46	7.64	-2.25	0.024261	0.06079	Ceacam1	carcinoembryonic antigen-related cell adhesion molecule 1
1436675_at	Mm.17707.1	6.5	5.31	2.28	0.02456	0.061304	Wdr63	WD repeat domain 63
1451206_s_at	Mm.123225.1	8.6	9.72	-2.18	0.024728	0.061617	Cytip	cytohesin 1 interacting protein
1434457_at	Mm.13125.1	6.2	7.3	-2.13	0.025003	0.062148	Sp100	nuclear antigen Sp100
1449033_at	Mm.15383.1	6.04	4.91	2.18	0.025093	0.062321	Tnfrsf11b	tumor necrosis factor receptor superfamily, member 11b (osteoprotegerin)
1419691_at	Mm.3834.1	6.03	7.07	-2.06	0.02512	0.062363	Camp	cathelicidin antimicrobial peptide
1454694_a_at	Mm.4237.3	9.94	8.36	3	0.025278	0.062633	Top2a	topoisomerase (DNA) II alpha
1422053_at	Mm.8042.1	8.54	7.25	2.43	0.025296	0.062663	Inhba	inhibin beta-A
1433543_at	Mm.29082.1	9.16	7.92	2.36	0.025456	0.062993	Anln	anillin, actin binding protein
1435005_at	Mm.28496.1	7.75	6.44	2.48	0.025712	0.063465	Cenpe	centromere protein E
1425658_at	Mm.32955.1	6.35	5.34	2.02	0.026089	0.064181	Cd109	CD109 antigen
1455834_x_at	Mm.27836.5	7.37	6.28	2.13	0.0263	0.064599	Tacc3	transforming, acidic coiled-coil containing protein 3
1447227_at	Mm.89658.1	6.42	5.19	2.34	0.026415	0.064804
1419435_at	Mm.26787.1	10.14	8.52	3.07	0.026945	0.06565	Aox1	aldehyde oxidase 1
1450923_at	Mm.18213.1	10.24	9.05	2.28	0.027102	0.065935	Tgfb2	transforming growth factor, beta 2
1425545_x_at	Mm.33263.2	11.98	13.1	-2.17	0.027119	0.065963	H2-D1; H2-L	histocompatibility 2, D region locus 1; histocompatibility 2, D region locus L
1428105_at	Mm.11075.1	6.65	5.54	2.16	0.027372	0.066409	Tpx2	TPX2, microtubule-associated protein homolog (Xenopus laevis)
1439019_at	Mm.72170.1	8.57	7.29	2.43	0.027456	0.066566	Fras1	Fraser syndrome 1 homolog (human)
1417318_at	Mm.103776.1	7.24	5.74	2.82	0.027836	0.067245	Brinp1	bone morphogenic protein/retinoic acid inducible neural specific 1
1455980_a_at	Mm.11982.1	6.66	5.21	2.73	0.028084	0.067695	Gas2l3	growth arrest-specific 2 like 3
1438303_at	Mm.49560.1	8.31	7.26	2.07	0.028204	0.067905	Tgfb2	transforming growth factor, beta 2
1427445_a_at	Mm.46242.1	9.35	8.26	2.13	0.028282	0.068056	Ttn	titin
1437401_at	Mm.2770.4	11.92	10.19	3.31	0.028322	0.06814	Igf1	insulin-like growth factor 1
1434767_at	Mm.21144.1	6.69	5.52	2.25	0.028359	0.068197	Mis18bp1	MIS18 binding protein 1
1448395_at	Mm.3171.1	7.92	6.74	2.28	0.0285	0.068433	Sfrp1	secreted frizzled-related protein 1
1424118_a_at	Mm.26062.1	8.78	7.11	3.18	0.028617	0.068621	Spc25	SPC25, NDC80 kinetochore complex component, homolog (S. cerevisiae)
1424975_at	Mm.35226.1	4.03	5.7	-3.18	0.028712	0.068779	Siglecf	sialic acid binding Ig-like lectin F
1454838_s_at	Mm.21597.2	8.45	7.42	2.04	0.028735	0.068819	Pkdcc	protein kinase domain containing, cytoplasmic
1416601_a_at	Mm.56.1	6.76	8.1	-2.54	0.028773	0.068892	Rcan1	regulator of calcineurin 1
1451784_x_at	Mm.33263.4	11.97	13.08	-2.16	0.02882	0.068983	H2-D1	histocompatibility 2, D region locus 1
1426321_at	Mm.218789.1	7.78	8.9	-2.19	0.02927	0.069768	Tbx4	T-box 4
1455494_at	Mm.22621.2	11.7	9.81	3.72	0.029277	0.069779	Col1a1	collagen, type I, alpha 1
1429156_at	Mm.53902.1	6.61	5.56	2.07	0.030123	0.071252	Cenpw	centromere protein W
1449171_at	Mm.1904.1	6.98	5.55	2.7	0.030689	0.072262	Ttk	Ttk protein kinase
1427537_at	Mm.123784.1	8.84	7.65	2.28	0.0307	0.072272	Eppk1	epiplakin 1
1427630_x_at	Mm.14114.5	5.7	6.71	-2.02	0.030798	0.072454	Ceacam1	carcinoembryonic antigen-related cell adhesion molecule 1
1422115_a_at	Mm.1658.1	5.6	6.7	-2.13	0.031589	0.073824	Flt3l; Rpl13a	FMS-like tyrosine kinase 3 ligand; ribosomal protein L13A
1451931_x_at	Mm.33263.5	11.69	12.79	-2.14	0.031865	0.074257	H2-K1	histocompatibility 2, K1, K region
1423747_a_at	Mm.34411.1	7.13	6.08	2.07	0.032079	0.074656	Pdk1	pyruvate dehydrogenase kinase, isoenzyme 1
1456793_at	Mm.76407.1	6.68	8.35	-3.18	0.032121	0.074723	Cytl1	cytokine-like 1
1453523_at	Mm.31346.1	7.75	6.69	2.09	0.032279	0.074959	Krtap17-1	keratin associated protein 17-1
1449454_at	Mm.24612.1	7.22	5.85	2.58	0.033064	0.076372	Bst1	bone marrow stromal cell antigen 1
1419605_at	Mm.7574.1	8.21	7.1	2.16	0.033257	0.076702	Clec10a	C-type lectin domain family 10, member A
1421295_at	Mm.157697.1	4.28	5.34	-2.09	0.033451	0.077045	Chrdl1	chordin-like 1
1417597_at	Mm.1060.1	4.19	5.3	-2.14	0.03348	0.077092	Cd28	CD28 antigen
1437251_at	Mm.33831.1	7.73	6.71	2.03	0.033781	0.077627	Cdca2	cell division cycle associated 2
1460125_at	Mm.216326.1	7.7	6.65	2.07	0.033864	0.077746	Ccdc141	coiled-coil domain containing 141
1455028_at	Mm.37761.1	7.48	8.59	-2.16	0.034353	0.078571	Mapt	microtubule-associated protein tau
1439096_at	Mm.220291.1	8.21	6.93	2.42	0.034721	0.079196	Ddo	D-aspartate oxidase
1451375_at	Mm.10724.2	7.83	6.43	2.64	0.034757	0.079262	Ehf	ets homologous factor
1452799_at	Mm.13773.1	7.33	5.62	3.28	0.034929	0.079562	Fggy	FGGY carbohydrate kinase domain containing
1423775_s_at	Mm.27529.1	8.76	7.5	2.39	0.034939	0.079577	Prc1	protein regulator of cytokinesis 1
1429417_at	Mm.84007.1	6.34	5.07	2.41	0.03515	0.07994	Chsy3	chondroitin sulfate synthase 3
1430583_at	Mm.139130.1	8.67	7.29	2.61	0.035379	0.080299	Nrcam	neuronal cell adhesion molecule
1451047_at	Mm.193.1	9.36	10.41	-2.08	0.035477	0.080468	Itm2a	integral membrane protein 2A
1418752_at	Mm.4257.1	8.15	6.27	3.68	0.035862	0.081085	Aldh3a1	aldehyde dehydrogenase family 3, subfamily A1
1439732_at	Mm.102147.1	7.33	6.07	2.4	0.035918	0.081179
1439527_at	Mm.132941.1	4.89	6.3	-2.67	0.035927	0.081195	Pgr	progesterone receptor
1419838_s_at	Mm.198533.1	9.11	8.02	2.13	0.036765	0.082586	Plk4	polo-like kinase 4
1453351_at	Mm.117009.1	6.03	4.51	2.86	0.036878	0.082787	Tbx20	T-box 20
1451128_s_at	Mm.29381.1	7.17	5.84	2.52	0.036948	0.082898	Kif22	kinesin family member 22
1428960_at	Mm.27658.1	8.18	7.12	2.1	0.036987	0.082969	Enkur	enkurin, TRPC channel interacting protein
1421818_at	Mm.15811.1	9.09	8.06	2.04	0.036991	0.082975	Bcl6	B cell leukemia/lymphoma 6
1428599_at	Mm.44442.1	6.46	5.41	2.06	0.037177	0.083254	Kndc1	kinase non-catalytic C-lobe domain (KIND) containing 1
1419153_at	Mm.45765.1	10.09	8.8	2.45	0.037436	0.083669	2810417H13Rik	RIKEN cDNA 2810417H13 gene
1439040_at	Mm.6751.1	5.83	4.77	2.07	0.038288	0.085071	Cenpe	centromere protein E
1416479_a_at	Mm.30005.1	7.05	8.77	-3.29	0.038534	0.085462	Gm4246; Tmem14c	predicted gene 4246; transmembrane protein 14C
1435628_x_at	Mm.220992.3	9.27	7.19	4.22	0.038955	0.086131	BC005512	cDNA sequence BC005512
1426324_at	Mm.196214.2	8.25	9.41	-2.23	0.039251	0.08662	H2-D1; H2-L	histocompatibility 2, D region locus 1; histocompatibility 2, D region locus L
1427446_s_at	Mm.46242.1	8.44	7.43	2.02	0.039345	0.086776	Ttn	titin
1435306_a_at	Mm.42203.2	7.02	5.6	2.67	0.039693	0.087351	Kif11	kinesin family member 11
1418949_at	Mm.31325.1	7.99	6.38	3.06	0.041057	0.089597	Gdf15	growth differentiation factor 15
1417803_at	Mm.45481.1	6.49	5.23	2.39	0.041108	0.089672	Sptssb	serine palmitoyltransferase, small subunit B
1416118_at	Mm.41535.1	8.47	7.25	2.32	0.041404	0.090104	Trim59	tripartite motif-containing 59
1452679_at	Mm.200858.2	7.84	6.21	3.09	0.041645	0.090479	Tubb2b	tubulin, beta 2B class IIB
1451190_a_at	Mm.29660.1	8.1	7.09	2.01	0.041677	0.090519	Sbk1	SH3-binding kinase 1
1419764_at	Mm.4571.1	9.26	11.63	-5.18	0.042749	0.092219	Chil3	chitinase-like 3
1434817_s_at	Mm.26257.1	8.27	7.2	2.1	0.043105	0.092833	Rprd2	regulation of nuclear pre-mRNA domain containing 2
1452426_x_at	Mm.220934.1	6.21	5.06	2.21	0.04333	0.093184
1458385_at	Mm.25657.1	7.72	6.69	2.03	0.043458	0.093396	Hspa4l	heat shock protein 4 like
1418815_at	Mm.14897.1	7.45	5.89	2.94	0.043549	0.093511	Cdh2; Gm34039	cadherin 2; predicted gene, 34039
1457693_a_at	Mm.103154.1	8	6.92	2.11	0.044041	0.094335	Eno4	enolase 4
1451675_a_at	Mm.140509.2	9.49	11.01	-2.87	0.044829	0.095582	Alas2	aminolevulinic acid synthase 2, erythroid
1439093_at	Mm.155691.1	8.68	7.52	2.24	0.045187	0.096172	Hspa4l	heat shock protein 4 like
1419093_at	Mm.21545.1	5.77	4.55	2.34	0.045532	0.096707	Tdo2	tryptophan 2,3-dioxygenase
1424525_at	Mm.20298.1	7.54	6.23	2.49	0.04584	0.097184	Grp; Rax	gastrin releasing peptide; retina and anterior neural fold homeobox
1454472_at	Mm.158946.1	6.87	5.62	2.39	0.046009	0.097465
1449207_a_at	Mm.196638.1	7.57	6.21	2.57	0.046202	0.097772	Kif20a	kinesin family member 20A
1441909_s_at	Mm.140951.1	4.99	3.84	2.22	0.046224	0.0978	Nipal4	NIPA-like domain containing 4
1434709_at	Mm.37263.1	9.7	7.97	3.3	0.046321	0.097934	Nrcam	neuronal cell adhesion molecule
1424046_at	Mm.2185.1	8.08	6.94	2.2	0.04745	0.099715	Bub1	budding uninhibited by benzimidazoles 1 homolog (S. cerevisiae)
1448664_a_at	Mm.2104.1	7.93	6.86	2.11	0.047586	0.099917	Speg	SPEG complex locus
1444740_at	Mm.67242.1	5.02	3.78	2.37	0.047877	0.100347	Cers3	ceramide synthase 3
1438142_s_at	Mm.25497.1	8.97	7.86	2.16	0.048122	0.100728	Cdhr4	cadherin-related family member 4
1433987_at	Mm.38295.1	3.91	4.98	-2.1	0.048212	0.100825	Hpcal4	hippocalcin-like 4
1424292_at	Mm.46681.1	6.94	5.21	3.33	0.04843	0.1012	Depdc1a	DEP domain containing 1a
1417457_at	Mm.326.1	9.88	8.78	2.15	0.048542	0.101357	Cks2	CDC28 protein kinase regulatory subunit 2
1429381_x_at	Mm.157783.14	6.67	8.33	-3.14	0.049518	0.102847	Igh-VJ558; Igha	immunoglobulin heavy chain (J558 family); immunoglobulin heavy constant alpha
1450496_a_at	Mm.25546.1	6.87	5.83	2.06	0.049565	0.102908	Ska1	spindle and kinetochore associated complex subunit 1
1448259_at	Mm.22763.1	13.05	11.85	2.29	0.049734	0.103148	Fstl1	follistatin-like 1
